# Supplementary material for: Munc18-1 is crucial to overcome the inhibition of synaptic vesicle fusion by αSNAP
Source: Nat Commun. 2019 Sep 23;10:4326. doi: 10.1038/s41467-019-12188-4 (PMC6757032; doi:10.1038/s41467-019-12188-4)
Supplement: Supplementary file 4 — Supplementary Data 1 [file 41467_2019_12188_MOESM4_ESM.xlsx]

## Sheet: Supplementary Data 1 legend
Supplementary Data 1. Statistical analysis of lipid and content mixing data. One-way ANOVA (Holm-Sidak method, as implemented in Sigma Plot) was used to analyze the statistical significance of the quantitative results of lipid and content mixing at 290 s and 1,000 s shown in Supplementary Figs. 1a,b, 3a-d, 4a,b,d,e, and 6a-f. For each group of data, the table describes the N values, the missing v…

## Sheet: Supplementary Figure 1a
Lipid mixing at 290s
Group Name	N	Missing	Mean	Std Dev	SEM
T+V+M13	3	0	14.923	1.248	0.721
T+V+M13+M18	3	0	14.523	0.515	0.297
T+V+M13+αSNAP	3	0	0.442	0.035	0.0202
T+V+M13+M18+αSNAP	3	0	0.793	0.0317	0.0183
T+V+M18	3	0	1.078	0.146	0.0842
T+V	3	0	0.743	0.272	0.157
Source of Variation	DF	SS	MS	F	P
Between Groups	5	780.328	156.066	487.484	<0.001
Residual	12	3.842	0.32
Total	17	784.17
Comparison	Diff of Means	t	Unadjusted P	Critical Level	Significant?
T+V+M13 vs. T+V+M13+αSNAP	14.482	31.347	<0.001	0.003	Yes
T+V+M13 vs. T+V	14.18	30.695	<0.001	0.004	Yes
T+V+M13 vs. T+V+M13+M18+αSNAP	14.13	30.586	<0.001	0.004	Yes
T+V+M13+M18 vs. T+V+M13+αSNAP	14.082	30.481	<0.001	0.004	Yes
T+V+M13 vs. T+V+M18	13.846	29.97	<0.001	0.005	Yes
T+V+M13+M18 vs. T+V	13.78	29.829	<0.001	0.005	Yes
T+V+M13+M18 vs. T+V+M13+M18+αSNAP	13.73	29.72	<0.001	0.006	Yes
T+V+M13+M18 vs. T+V+M18	13.446	29.104	<0.001	0.006	Yes
T+V+M18 vs. T+V+M18+αSNAP	0.636	1.377	0.194	0.007	No
T+V+M13 vs. T+V+M3+M18	0.4	0.866	0.404	0.009	No
T+V+M13+M18+αSNAP vs. T+V+M13+αSNAP	0.351	0.761	0.462	0.01	No
T+V+M18 vs. T+V	0.335	0.725	0.483	0.013	No
T+V vs. T+V+M13+αSNAP	0.301	0.652	0.527	0.017	No
T+V+M18 vs. T+V+M13+M18+αSNAP	0.285	0.616	0.549	0.025	No
T+V+M13+M18+αSNAP vs. T+V	0.0501	0.109	0.915	0.05	No
Lipid mixing at 1000s
Group Name	N	Missing	Mean	Std Dev	SEM
T+V+M13	3	0	19.78	0.0142	0.00817
T+V+M13+M18	3	0	24.02	0.736	0.425
T+V+M13+αSNAP	3	0	2.687	0.82	0.473
T+V+M13+M18+αSNAP	3	0	13.8	0.715	0.413
T+V+M18	3	0	4.267	1.649	0.952
T+V	3	0	2.61	0.994	0.574
Source of Variation	DF	SS	MS	F	P
Between Groups	5	1317.19	263.439	291.003	<0.001
Residual	12	10.863	0.905
Total	17	1328.06
Comparison	Diff of Means	t	Unadjusted P	Critical Level	Significant?
T+V+M13+M18 vs. T+V	21.41	27.56	<0.001	0.003	Yes
T+V+M13+M18 vs. T+V+M13+αSNAP	21.333	27.461	<0.001	0.004	Yes
T+V+M13+M18 vs. T+V+M18	19.753	25.427	<0.001	0.004	Yes
T+V+M13+M18 vs. T+V+M18	17.17	22.102	<0.001	0.004	Yes
T+V+M18 vs. T+V+M13+αSNAP	17.093	22.003	<0.001	0.005	Yes
T+V+M13 vs. T+V+M18	15.513	19.969	<0.001	0.005	Yes
T+V+M13+M18+αSNAP vs. T+V	11.19	14.404	<0.001	0.006	Yes
T+V+M13+M18+αSNAP vs. T+V+M13+αSNAP	11.113	14.305	<0.001	0.006	Yes
T+V+M13+M18 vs. T+V+M13+M18+αSNAP	10.22	13.155	<0.001	0.007	Yes
T+V+M13+M18+αSNAP vs. T+V+M18	9.533	12.272	<0.001	0.009	Yes
T+V+M13 vs. T+V+M13+M18+αSNAP	5.98	7.698	<0.001	0.01	Yes
T+V+M13+M18 vs. T+V+M13	4.24	5.458	<0.001	0.013	Yes
T+V+18 vs. T+V	1.657	2.133	0.054	0.017	No
T+V+M18 vs. T+V+M13+αSNAP	1.58	2.034	0.065	0.025	No
T+V+M13+αSNAP vs. T+V	0.0767	0.0987	0.923	0.05	No

## Sheet: Supplementary Figure 1 b
Content mixing at 290s
Group Name	N	Missing	Mean		SEM
T+V+M13	3	0	38.14	3.073	1.774
T+V+M13+M18	3	0	39.123	3.952	2.282
T+V+M13+αSNAP	3	0	-0.364	0.272	0.157
T+V+M13+M18+αSNAP	3	0	-0.684	0.421	0.243
T+V+M18	3	0	0.521	0.121	0.07
T+V	3	0	0.434	0.237	0.137
Source of Variation	DF	SS	MS	F	P
Between Groups	5	5981.48	1196.3	282.762	<0.001
Residual	12	50.769	4.231
Total	17	6032.25
Comparison	Diff of Means	t	Unadjusted P	Critical Level	Significant?
T+V+M13+M18 vs. T+V+M13+M18+αSNAP	39.807	23.703	<0.001	0.003	Yes
T+V+M13+M18 vs. T+V+M13+αSNAP	39.488	23.513	<0.001	0.004	Yes
T+V+M13 vs. T+V+M13+M18+αSNAP	38.824	23.117	<0.001	0.004	Yes
T+V+M13+M18 vs. T+V	38.69	23.037	<0.001	0.004	Yes
T+V+M13+M18 vs. T+V+M18	38.602	22.985	<0.001	0.005	Yes
T+V+M13 vs. T+V+M13+αSNAP	38.504	22.927	<0.001	0.005	Yes
T+V+M13 vs. T+V	37.706	22.452	<0.001	0.006	Yes
T+V+M13 vs. T+V+M18	37.619	22.4	<0.001	0.006	Yes
T+V+M18 vs. T+V+M13+M18+αSNAP	1.205	0.717	0.487	0.007	No
T+V vs. T+V+M13+M18+αSNAP	1.117	0.665	0.518	0.009	No
T+V+M13+M18 vs. T+V+M13	0.983	0.586	0.569	0.01	No
T+V+M18 vs. T+V+M13+αSNAP	0.885	0.527	0.608	0.013	No
T+V vs. T+V+M13+αSNAP	0.798	0.475	0.643	0.017	No
T+V+M13+αSNAP vs. T+V+M13+M18+αSNAP	0.319	0.19	0.852	0.025	No
T+V+M18 vs. T+V	0.0874	0.0521	0.959	0.05	No
Content mixing at 1000s
Group Name	N	Missing	Mean	Std Dev	SEM
T+V+M13	3	0	49.65	4.275	2.468
T+V+M13+M18	3	0	74.51	5.984	3.455
T+V+M13+αSNAP	3	0	1.554	1.371	0.792
T+V+M13+M18+αSNAP	3	0	18.817	1.063	0.614
T+V+M18	3	0	1.66	0.53	0.306
T+V	3	0	0.704	0.398	0.23
Source of Variation	DF	SS	MS	F	P
Between Groups	5	14340.7	2868.14	299.113	<0.001
Residual	12	115.066	9.589
Total	17	14455.8
Comparison	Diff of Means	t	Unadjusted P	Critical Level	Significant?
T+V+M13+M18 vs. T+V	73.806	29.191	<0.001	0.003	Yes
T+V+M13+M18 vs. T+V+M13+αSNAP	72.956	28.855	<0.001	0.004	Yes
T+V+M13+M18 vs. T+V+M8	72.85	28.813	<0.001	0.004	Yes
T+V+M13+M18 vs. T+V+M13+M18+αSNAP	55.693	22.028	<0.001	0.004	Yes
T+V+M13 vs. T+V	48.946	19.359	<0.001	0.005	Yes
T+V+M13 vs. T+V+M13+αSNAP	48.096	19.023	<0.001	0.005	Yes
T+V+M13 vs. T+V+M18	47.99	18.981	<0.001	0.006	Yes
T+V+M13 vs. T+V+M13+M18+αSNAP	30.833	12.195	<0.001	0.006	Yes
T+V+M13+M18 vs. T+V+M13	24.86	9.833	<0.001	0.007	Yes
T+V+M13+M18+αSNAP vs. T+V	18.112	7.164	<0.001	0.009	Yes
T+V+M13+M18+αSNAP vs. T+V+M13+αSNAP	17.262	6.828	<0.001	0.01	Yes
T+V+M13+M18+αSNAP vs. T+V+M18	17.157	6.786	<0.001	0.013	Yes
T+V+M18 vs. T+V	0.956	0.378	0.712	0.017	No
T+V+M13+αSNAP vs. T+V	0.85	0.336	0.743	0.025	No
T+V+M18 vs. T+V+M13+αSNAP	0.106	0.0418	0.967	0.05	No

## Sheet: Supplementary Figure 3 a
Lipid mixing at 290s
Group Name	N	Missing	Mean	Std Dev	SEM
T+V+M13	3	0	14.923	1.248	0.721
T+V+M13+M18	3	0	14.523	0.515	0.297
T+V+M13+αSNAP WT	3	0	0.442	0.035	0.0202
T+V+M13+M18+αSNAP WT	3	0	0.793	0.0317	0.0183
T+V+M13+αSNAP FS	3	0	11.687	2.041	1.178
T+V+M13+M18+αSNAP FS	3	0	13.033	0.913	0.527
Source of Variation	DF	SS	MS	F	P
Between Groups	5	688.058	137.612	120.966	<0.001
Residual	12	13.651	1.138
Total	17	701.71
Comparison	Diff of Means	t	Unadjusted P	Critical Level	Significant?
T+V+M13 vs. T+V+M13+αSNAP WT	14.482	16.629	<0.001	0.003	Yes
T+V+M13 vs. T+V+M13+M18+αSNAP WT	14.13	16.226	<0.001	0.004	Yes
T+V+M13+M18 vs. T+V+M13+αSNAP WT	14.082	16.17	<0.001	0.004	Yes
T+V+M13+M18 vs. T+V+M13+M18+αSNAP WT	13.73	15.766	<0.001	0.004	Yes
T+V+M13+M18+αSNAP FS vs. T+V+M13+αSNAP WT	12.592	14.459	<0.001	0.005	Yes
T+V+M13+M18+αSNAP FS vs. T+V+M13+M18+αSNAP WT	12.24	14.055	<0.001	0.005	Yes
T+V+M13+αSNAP FS vs. T+V+M13+αSNAP WT	11.245	12.912	<0.001	0.006	Yes
T+V+M13+αSNAP FS vs. T+V+M13+M18+αSNAP WT	10.894	12.509	<0.001	0.006	Yes
T+V+M13 vs. T+V+M13+αSNAP FS	3.237	3.717	0.003	0.007	Yes
T+V+M13+M18 vs. T+V+M13+αSNAP FS	2.837	3.257	0.007	0.009	Yes
T+V+M13 vs. T+V+M13+M18+αSNAP FS	1.89	2.17	0.051	0.01	No
T+V+M13+M18 vs. T+V+M13+M18+αSNAP FS	1.49	1.711	0.113	0.013	No
T+V+M13+M18+αSNAP FS vs. T+V+M13+αSNAP FS	1.347	1.546	0.148	0.017	No
T+V+M13 vs. T+V+M13+M18	0.4	0.459	0.654	0.025	No
T+V+M13+M18+αSNAP WT vs. T+V+M13+αSNAP WT	0.351	0.403	0.694	0.05	No
Lipid mixing at 1000s
Group Name	N	Missing	Mean	Std Dev	SEM
T+V+M13	3	0	19.78	1.415	0.817
T+V+M13+M18	3	0	24.02	0.736	0.425
T+V+M13+αSNAP WT	3	0	2.687	0.82	0.473
T+V+M13+M18+αSNAP WT	3	0	13.8	0.715	0.413
T+V+M13+αSNAP FS	3	0	17.637	0.293	0.169
T+V+M13+M18+αSNAP FS	3	0	20.213	1.522	0.878
Source of Variation	DF	SS	MS	F	P
Between Groups	5	841.091	168.218	164.661	<0.001
Residual	12	12.259	1.022
Total	17	853.35
Comparison	Diff of Means	t	Unadjusted P	Critical Level	Significant?
T+V+M13+M18 vs. T+V+M13+αSNAP WT	21.333	25.85	<0.001	0.003	Yes
T+V+M13+M18+αSNAP FS vs. T+V+M13+αSNAP WT	17.527	21.238	<0.001	0.004	Yes
T+V+M13 vs. T+V+M13+αSNAP WT	17.093	20.712	<0.001	0.004	Yes
T+V+M13+αSNAP FS vs. T+V+M13+αSNAP WT	14.95	18.115	<0.001	0.004	Yes
T+V+M13+M18+αSNAP WT vs. T+V+M13+αSNAP WT	11.113	13.466	<0.001	0.005	Yes
T+V+M13+M18 vs. T+V+M13+M18+αSNAP WT	10.22	12.384	<0.001	0.005	Yes
T+V+M13+M18+αSNAP FS vs. T+V+M13+M18+αSNAP WT	6.413	7.771	<0.001	0.006	Yes
T+V+M13+M18 vs. T+V+M13+αSNAP FS	6.383	7.735	<0.001	0.006	Yes
T+V+M13 vs. T+V+M13+M18+αSNAP WT	5.98	7.246	<0.001	0.007	Yes
T+V+M13+M18 vs. T+V+M13	4.24	5.138	<0.001	0.009	Yes
T+V+M13+αSNAP FS vs. T+V+M13+M18+αSNAP WT	3.837	4.649	<0.001	0.01	Yes
T+V+M13+M18 vs. T+V+M13+M18+αSNAP FS	3.807	4.613	<0.001	0.013	Yes
T+V+M13+M18+αSNAP FS vs. T+V+M13+αSNAP FS	2.577	3.122	0.009	0.017	Yes
T+V+M13 vs. T+V+M13+αSNAP FS	2.143	2.597	0.023	0.025	Yes
T+V+M13+M18+αSNAP FS vs. T+V+M13	0.433	0.525	0.609	0.05	No

## Sheet: Supplementary Figure 3 b
Content mixing at 290s
Group Name	N	Missing	Mean	Std Dev	SEM
T+V+M13	3	0	38.14	3.073	1.774
T+V+M13+M18	3	0	39.123	3.952	2.282
T+V+M13+αSNAP WT	3	0	-0.364	0.272	0.157
T+V+M13+M18+αSNAP WT	3	0	-0.684	0.421	0.243
T+V+M13+αSNAP FS	3	0	18.333	1.074	0.62
T+V+M13+M18+αSNAP FS	3	0	19.923	0.686	0.396
Source of Variation	DF	SS	MS	F	P
Between Groups	5	4604.94	920.989	205.141	<0.001
Residual	12	53.874	4.49
Total	17	4658.82
Comparison	Diff of Means	t	Unadjusted P	Critical Level	Significant?
T+V+M13+M18 vs. T+V+M13+M18+αSNAP WT	39.807	23.009	<0.001	0.003	Yes
T+V+M13+M18 vs. T+V+M13+αSNAP WT	39.488	22.825	<0.001	0.004	Yes
T+V+M13 vs. T+V+M13+M18+αSNAP WT	38.824	22.441	<0.001	0.004	Yes
T+V+M13 vs. T+V+M13+αSNAP WT	38.504	22.256	<0.001	0.004	Yes
T+V+M13+M18 vs. T+V+M13+αSNAP FS	20.79	12.017	<0.001	0.005	Yes
T+V+M13+M18+αSNAP FS vs. T+V+M13+M18+αSNAP WT	20.607	11.911	<0.001	0.005	Yes
T+V+M13+M18+αSNAP FS vs. T+V+M13+αSNAP WT	20.288	11.727	<0.001	0.006	Yes
T+V+M13 vs. T+V+M13+αSNAP FS	19.807	11.449	<0.001	0.006	Yes
T+V+M13+M18 vs. T+V+M13+M18+αSNAP FS	19.2	11.098	<0.001	0.007	Yes
T+V+M13+αSNAP FS vs. T+V+M13+M18+αSNAP WT	19.017	10.992	<0.001	0.009	Yes
T+V+M13+αSNAP FS vs. T+V+M13+αSNAP WT	18.698	10.808	<0.001	0.01	Yes
T+V+M13 vs. T+V+M13+M18+αSNAP FS	18.217	10.53	<0.001	0.013	Yes
T+V+M13+M18+αSNAP FS vs. T+V+M13+αSNAP FS	1.59	0.919	0.376	0.017	No
T+V+M13+M18 vs. T+V+M13	0.983	0.568	0.58	0.025	No
T+V+M13+αSNAP WT vs. T+V+M13+M18+αSNAP WT	0.319	0.185	0.857	0.05	No
Content mixing at 1000s
Group Name	N	Missing	Mean	Std Dev	SEM
T+V+M13	3	0	49.65	4.275	2.468
T+V+M13+M18	3	0	74.51	5.984	3.455
T+V+M13+αSNAP WT	3	0	1.554	1.371	0.792
T+V+M13+M18+αSNAP WT	3	0	18.167	1.063	0.614
T+V+M13+αSNAP FS	3	0	31.257	5.724	3.305
T+V+M13+M18+αSNAP FS	3	0	48.877	2.715	1.567
Source of Variation	DF	SS	MS	F	P
Between Groups	5	10054.5	2010.89	124.094	<0.001
Residual	12	194.455	16.205
Total	17	10248.9
Comparison	Diff of Means	t	Unadjusted P	Critical Level	Significant?
T+V+M13+M18 vs. T+V+M13+αSNAP WT	72.956	22.197	<0.001	0.003	Yes
T+V+M13+M18 vs. T+V+M13+M18+αSNAP WT	56.343	17.142	<0.001	0.004	Yes
T+V+M13 vs. T+V+M13+αSNAP WT	48.096	14.633	<0.001	0.004	Yes
T+V+M13+M18+αSNAP FS vs. T+V+M13+αSNAP WT	47.322	14.398	<0.001	0.004	Yes
T+V+M13+M18 vs. T+V+M13+αSNAP FS	43.253	13.16	<0.001	0.005	Yes
T+V+M13 vs. T+V+M13+M18+αSNAP WT	31.483	9.579	<0.001	0.005	Yes
T+V+M13+M18+αSNAP FS vs. T+V+M13+M18+αSNAP WT	30.71	9.343	<0.001	0.006	Yes
T+V+M13+αSNAP FS vs. T+V+M13+αSNAP WT	29.702	9.037	<0.001	0.006	Yes
T+V+M13+M18 vs. T+V+M13+M18+αSNAP FS	25.633	7.799	<0.001	0.007	Yes
T+V+M13+M18 vs. T+V+M13	24.86	7.564	<0.001	0.009	Yes
T+V+M13 vs. T+V+M13+αSNAP FS	18.393	5.596	<0.001	0.01	Yes
T+V+M13+M18+αSNAP FS vs. T+V+M13+αSNAP FS	17.62	5.361	<0.001	0.013	Yes
T+V+M13+M18+αSNAP WT vs. T+V+M13+αSNAP WT	16.612	5.054	<0.001	0.017	Yes
T+V+M13+αSNAP FS vs. T+V+M13+M18+αSNAP WT	13.09	3.983	0.002	0.025	Yes
T+V+M13 vs. T+V+M13+M18+αSNAP FS	0.773	0.235	0.818	0.05	No

## Sheet: Supplementary Figure 3 c
Lipid mixing at 290s
Group Name	N	Missing	Mean	Std Dev	SEM
T+V+M13	3	0	14.923	1.248	0.721
T+V+M13+M18	3	0	4.523	0.515	0.297
T+V+M13+αSNAP WT	3	0	0.442	0.035	0.0202
T+V+M13+M18+αSNAP WT	3	0	0.793	0.0317	0.0183
T+V+M13+αSNAP KE	3	0	13.377	1.287	0.743
T+V+M13+M18+αSNAP KE	3	0	15.727	0.624	0.36
Source of Variation	DF	SS	MS	F	P
Between Groups	5	771.507	154.301	239.168	<0.001
Residual	12	7.742	0.645
Total	17	779.249
Comparison	Diff of Means	t	Unadjusted P	Critical Level	Significant?
T+V+M13+M18+αSNAP KE vs. T+V+M13+αSNAP WT	15.285	23.307	<0.001	0.003	Yes
T+V+M13+M18+αSNAP KE vs. T+V+M13+M18+αSNAP WT	14.934	22.771	<0.001	0.004	Yes
T+V+M13 vs. T+V+M13+αSNAP WT	14.482	22.082	<0.001	0.004	Yes
T+V+M13 vs. T+V+M13+M18+αSNAP WT	14.13	21.546	<0.001	0.004	Yes
T+V+M13+αSNAP KE vs. T+V+M13+αSNAP WT	12.935	19.723	<0.001	0.005	Yes
T+V+M13+αSNAP KE vs. T+V+M13+M18+αSNAP WT	12.584	19.188	<0.001	0.005	Yes
T+V+M13+M18+αSNAP KE vs. T+V+M13+M18	11.203	17.083	<0.001	0.006	Yes
T+V+M13 vs. T+V+M13+M18	10.4	15.858	<0.001	0.006	Yes
T+V+M13+αSNAP KE vs. T+V+M13+M18	8.853	13.5	<0.001	0.007	Yes
T+V+M13+M18 vs. T+V+M13+αSNAP WT	4.082	6.224	<0.001	0.009	Yes
T+V+M13+M18 vs. T+V+M13+M18+αSNAP WT	3.73	5.688	<0.001	0.01	Yes
T+V+M13+M18+αSNAP KE vs. T+V+M13+αSNAP KE	2.35	3.583	0.004	0.013	Yes
T+V+M13 vs. T+V+M13+αSNAP KE	1.547	2.358	0.036	0.017	No
T+V+M13+M18+αSNAP KE vs. T+V+M13	0.803	1.225	0.244	0.025	No
T+V+M13+M18+αSNAP WT vs. T+V+M13+αSNAP WT	0.351	0.536	0.602	0.05	No
Lipid mixing at 1000s
Group Name	N	Missing	Mean	Std Dev	SEM
T+V+M13	3	0	19.78	1.415	0.817
T+V+M13+M18	3	0	24.02	0.736	0.425
T+V+M13+αSNAP WT	3	0	2.687	0.82	0.473
T+V+M13+M18+αSNAP WT	3	0	13.8	0.715	0.413
T+V+M13+αSNAP KE	3	0	18.177	0.893	0.515
T+V+M13+M18+αSNAP KE	3	0	20.913	0.768	0.443
Source of Variation	DF	SS	MS	F	P
Between Groups	5	863.016	172.603	202.455	<0.001
Residual	12	10.231	0.853
Total	17	873.247
Comparison	Diff of Means	t	Unadjusted P	Critical Level	Significant?
T+V+M13+M18 vs. T+V+M13+αSNAP WT	21.333	28.297	<0.001	0.003	Yes
T+V+M13+M18+αSNAP KE vs. T+V+M13+αSNAP WT	18.227	24.176	<0.001	0.004	Yes
T+V+M13 vs. T+V+M13+αSNAP WT	17.093	22.673	<0.001	0.004	Yes
T+V+M13+αSNAP KE vs. T+V+M13+αSNAP WT	15.49	20.546	<0.001	0.004	Yes
T+V+M13+M18+αSNAP WT vs. T+V+M13+αSNAP WT	11.113	14.741	<0.001	0.005	Yes
T+V+M13+M18 vs. T+V+M13+M18+αSNAP WT	10.22	13.556	<0.001	0.005	Yes
T+V+M13+M18+αSNAP KE vs. T+V+M13+M18+αSNAP WT	7.113	9.435	<0.001	0.006	Yes
T+V+M13 vs. T+V+M13+M18+αSNAP WT	5.98	7.932	<0.001	0.006	Yes
T+V+M13+M18 vs. T+V+M13+αSNAP KE	5.843	7.751	<0.001	0.007	Yes
T+V+M13+αSNAP KE vs. T+V+M13+M18+αSNAP WT	4.377	5.805	<0.001	0.009	Yes
T+V+M13+M18 vs. T+V+M13	4.24	5.624	<0.001	0.01	Yes
T+V+M13+M18 vs. T+V+M13+M18+αSNAP KE	3.107	4.121	0.001	0.013	Yes
T+V+M13+M18+αSNAP KE vs. T+V+M13+αSNAP KE	2.737	3.63	0.003	0.017	Yes
T+V+M13 vs. T+V+M13+αSNAP KE	1.603	2.127	0.055	0.025	No
T+V+M13+M18+αSNAP KE vs. T+V+M13	1.133	1.503	0.159	0.05	No

## Sheet: Supplementary Figure 3 d
Content mixing at 290s
Group Name	N	Missing	Mean	Std Dev	SEM
T+V+M13	3	0	38.14	3.073	1.774
T+V+M13+M18	3	0	39.123	3.952	2.282
T+V+M13+αSNAP WT	3	0	-0.364	0.272	0.157
T+V+M13+M18+αSNAP WT	3	0	-0.684	0.421	0.243
T+V+M13+αSNAP KE	3	0	20.123	0.361	0.209
T+V+M13+M18+αSNAP KE	3	0	26.317	1.418	0.819
Source of Variation	DF	SS	MS	F	P
Between Groups	5	4728.1	945.619	206.656	<0.001
Residual	12	54.91	4.576
Total	17	4783.01
Comparison	Diff of Means	t	Unadjusted P	Critical Level	Significant?
T+V+M13+M18 vs. T+V+M13+M18+αSNAP WT	39.807	22.791	<0.001	0.003	Yes
T+V+M13+M18 vs. T+V+M13+αSNAP WT	39.488	22.609	<0.001	0.004	Yes
T+V+M13 vs. T+V+M13+M18+αSNAP WT	38.824	22.228	<0.001	0.004	Yes
T+V+M13 vs. T+V+M13+αSNAP WT	38.504	22.046	<0.001	0.004	Yes
T+V+M13+M18+αSNAP KE vs. T+V+M13+M18+αSNAP WT	27	15.459	<0.001	0.005	Yes
T+V+M13+M18+αSNAP KE vs. T+V+M13+αSNAP WT	26.681	15.276	<0.001	0.005	Yes
T+V+M13+αSNAP KE vs. T+V+M13+M18+αSNAP WT	20.807	11.913	<0.001	0.006	Yes
T+V+M13+αSNAP KE vs. T+V+M13+αSNAP WT	20.488	11.73	<0.001	0.006	Yes
T+V+M13+M18 vs. T+V+M13+αSNAP KE	19	10.878	<0.001	0.007	Yes
T+V+M13 vs. T+V+M13+αSNAP KE	18.017	10.315	<0.001	0.009	Yes
T+V+M13+M18 vs. T+V+M13+M18+αSNAP KE	12.807	7.332	<0.001	0.01	Yes
T+V+M13 vs. T+V+M13+M18+αSNAP KE	11.823	6.769	<0.001	0.013	Yes
T+V+M13+M18+αSNAP KE vs. T+V+M13+αSNAP KE	6.193	3.546	0.004	0.017	Yes
T+V+M13+M18 vs. T+V+M13	0.983	0.563	0.584	0.025	No
T+V+M13+αSNAP WT vs. T+V+M13+M18+αSNAP WT	0.319	0.183	0.858	0.05	No
Content mixing at 1000s
Group Name	N	Missing	Mean	Std Dev	SEM
T+V+M13	3	0	49.65	4.275	2.468
T+V+M13+M18	3	0	74.51	5.984	3.455
T+V+M13+αSNAP WT	3	0	1.554	1.371	0.792
T+V+M13+M18+αSNAP WT	3	0	18.817	1.063	0.614
T+V+M13+αSNAP KE	3	0	35.073	2.745	1.585
T+V+M13+M18+αSNAP KE	3	0	44.827	1.513	0.873
Source of Variation	DF	SS	MS	F	P
Between Groups	5	9654.14	1930.83	173.13	<0.001
Residual	12	133.83	11.152
Total	17	9787.97
Comparison	Diff of Means	t	Unadjusted P	Critical Level	Significant?
T+V+M13+M18 vs. T+V+M13+αSNAP WT	72.956	26.756	<0.001	0.003	Yes
T+V+M13+M18 vs. T+V+M13+M18+αSNAP WT	55.693	20.425	<0.001	0.004	Yes
T+V+M13 vs. T+V+M13+αSNAP WT	48.096	17.639	<0.001	0.004	Yes
T+V+M13+M18+αSNAP KE vs. T+V+M13+αSNAP WT	43.272	15.87	<0.001	0.004	Yes
T+V+M13+M18 vs. T+V+M13+αSNAP KE	39.437	14.463	<0.001	0.005	Yes
T+V+M13+αSNAP KE vs. T+V+M13+αSNAP WT	33.519	12.293	<0.001	0.005	Yes
T+V+M13 vs. T+V+M13+M18+αSNAP WT	30.833	11.308	<0.001	0.006	Yes
T+V+M13+M18 vs. T+V+M13+M18+αSNAP KE	29.683	10.886	<0.001	0.006	Yes
T+V+M13+M18+αSNAP KE vs. T+V+M13+M18+αSNAP WT	26.01	9.539	<0.001	0.007	Yes
T+V+M13+M18 vs. T+V+M13	24.86	9.117	<0.001	0.009	Yes
T+V+M13+M18+αSNAP WT vs. T+V+M13+αSNAP WT	17.262	6.331	<0.001	0.01	Yes
T+V+M13+αSNAP KE vs. T+V+M13+M18+αSNAP WT	16.257	5.962	<0.001	0.013	Yes
T+V+M13 vs. T+V+M13+αSNAP KE	14.577	5.346	<0.001	0.017	Yes
T+V+M13+M18+αSNAP KE vs. T+V+M13+αSNAP KE	9.753	3.577	0.004	0.025	Yes
T+V+M13 vs. T+V+M13+M18+αSNAP KE	4.823	1.769	0.102	0.05	No

## Sheet: Supplementary Figure 4 a
Lipid mixing at 290s
Group Name	N	Missing	Mean	Std Dev	SEM
Syx WT	3	0	3.56	0.368	0.212
Syx ΔHabc	3	0	0.267	0.0863	0.0498
Source of Variation	DF	SS	MS	F	P
Between Groups	1	16.268	16.268	228.024	<0.001
Residual	4	0.285	0.0713
Total	5	16.553
Comparison	Diff of Means	t	Unadjusted P	Critical Level	Significant?
Syx WT vs. Syx ΔHabc	3.293	15.1	<0.001	0.05	Yes
Lipid mixing at 1000s
Group Name	N	Missing	Mean	Std Dev	SEM
Syx WT	3	0	28.15	0.741	0.428
Syx ΔHabc	3	0	-2.21	0.0987	0.057
Source of Variation	DF	SS	MS	F	P
Between Groups	1	1382.59	1382.59	4942.54	<0.001
Residual	4	1.119	0.28
Total	5	1383.71
Comparison	Diff of Means	t	Unadjusted P	Critical Level	Significant?
Syx WT vs. Syx ΔHabc	30.36	70.303	<0.001	0.05	Yes

## Sheet: Supplementary Figure 4 b
Content mixing at 290s
Group Name	N	Missing	Mean	Std Dev	SEM
Syx WT	3	0	27.233	0.0709	0.041
Syx ΔHabc	3	0	-0.0617	0.015	0.00866
Source of Variation	DF	SS	MS	F	P
Between Groups	1	1117.53	1117.53	425038	<0.001
Residual	4	0.0105	0.00263
Total	5	1117.54
Comparison	Diff of Means	t	Unadjusted P	Critical Level	Significant?
Syx WT vs. Syx ΔHabc	27.295	651.949	<0.001	0.05	Yes
Content mixing at 1000s
Group Name	N	Missing	Mean	Std Dev	SEM
Syx WT	3	0	65.907	5.612	3.24
Syx ΔHabc	3	0	-2.603	0.3	0.173
Source of Variation	DF	SS	MS	F	P
Between Groups	1	7040.43	7040.43	445.813	<0.001
Residual	4	63.169	15.792
Total	5	7103.6
Comparison	Diff of Means	t	Unadjusted P	Critical Level	Significant?
Syx WT vs. Syx ΔHabc	68.51	21.114	<0.001	0.05	Yes

## Sheet: Supplementary Figure 4 d
Lipid mixing at 290s
Group Name	N	Missing	Mean	Std Dev	SEM
Syx WT: M13	3	0	14.923	1.248	0.721
Syx WT: M13+M18	3	0	14.523	0.515	0.297
Syx ΔHabc: M13	3	0	9.657	0.211	0.122
Syx ΔHabc: M13+M18	3	0	9.047	1.103	0.637
Syx ΔHabc: M13+M18+αSNAP	3	0	0.558	0.183	0.105
Syx ΔHabc: M13+αSNAP	3	0	0.533	0.139	0.0801
Source of Variation	DF	SS	MS	F	P
Between Groups	5	615.636	123.127	235.512	<0.001
Residual	12	6.274	0.523
Total	17	621.91
Comparison	Diff of Means	t	Unadjusted P	Critical Level	Significant?
Syx WT: M13 vs. Syx ΔHabc: M13+αSNAP	14.391	24.376	<0.001	0.003	Yes
Syx WT: M13 vs. Syx ΔHabc: M13+M18+αSNAP	14.365	24.332	<0.001	0.004	Yes
Syx WT: M13+M18 vs. Syx ΔHabc: M13+αSNAP	13.991	23.698	<0.001	0.004	Yes
Syx WT: M13+M18 vs. Syx ΔHabc: M13+M18+αSNAP	13.965	23.655	<0.001	0.004	Yes
Syx ΔHabc: M13 vs. Syx ΔHabc: M13+αSNAP	9.124	15.455	<0.001	0.005	Yes
Syx ΔHabc: M13 vs. Syx ΔHabc: M13+M18+αSNAP	9.098	15.411	<0.001	0.005	Yes
Syx ΔHabc: M13+M18 vs. Syx ΔHabc: M13+αSNAP	8.514	14.422	<0.001	0.006	Yes
Syx ΔHabc: M13+M18 vs. Syx ΔHabc: M13+M18+αSNAP	8.488	14.378	<0.001	0.006	Yes
Syx WT: M13 vs. Syx ΔHabc: M13+M18	5.877	9.954	<0.001	0.007	Yes
Syx WT: M13+M18 vs. Syx ΔHabc: M13+M18	5.477	9.277	<0.001	0.009	Yes
Syx WT: M13 vs. Syx Habc: M13	5.267	8.921	<0.001	0.01	Yes
Syx WT: M13+M18 vs. Syx ΔHabc: M13	4.867	8.243	<0.001	0.013	Yes
Syx ΔHabc: M13 vs. Syx ΔHabc: M13+M18	0.61	1.033	0.322	0.017	No
Syx WT: M13 vs. Syx WT: M13+M18	0.4	0.678	0.511	0.025	No
Syx ΔHabc: M13+M18+αSNAP vs. Syx ΔHabc: M13+αSNAP	0.0257	0.0435	0.966	0.05	No
Lipid mixing at 1000s
Group Name	N	Missing	Mean	Std Dev	SEM
Syx WT: M13	3	0	19.78	1.415	0.817
Syx WT: M13+M18	3	0	24.02	0.736	0.425
Syx ΔHabc: M13	3	0	12.79	0.716	0.413
Syx ΔHabc: M13+M18	3	0	14.277	0.857	0.495
Syx ΔHabc: M13+M18+αSNAP	3	0	0.356	0.571	0.329
Syx ΔHabc: M13+αSNAP	3	0	0.209	0.594	0.343
Source of Variation	DF	SS	MS	F	P
Between Groups	5	1456.12	291.223	390.916	<0.001
Residual	12	8.94	0.745
Total	17	1465.06
Comparison	Diff of Means	t	Unadjusted P	Critical Level	Significant?
Syx WT: M13+M18 vs. Syx ΔHabc: M13+αSNAP	23.811	33.787	<0.001	0.003	Yes
Syx WT: M13+M18 vs. Syx ΔHabc: M13+M18+αSNAP	23.664	33.579	<0.001	0.004	Yes
Syx WT: M13 vs. Syx ΔHabc: M13+αSNAP	19.571	27.77	<0.001	0.004	Yes
Syx WT: M13 vs. Syx ΔHabc: M13+M18+αSNAP	19.424	27.562	<0.001	0.004	Yes
Syx ΔHabc: M13+M18 vs. Syx ΔHabc: M13+αSNAP	14.067	19.961	<0.001	0.005	Yes
Syx ΔHabc: M13+M18 vs. Syx ΔHabc: M13+M18+αSNAP	13.921	19.753	<0.001	0.005	Yes
Syx ΔHabc: M13 vs. Syx ΔHabc: M13+αSNAP	12.581	17.852	<0.001	0.006	Yes
Syx ΔHabc: M13 vs. Syx ΔHabc: M13+M18+αSNAP	12.434	17.644	<0.001	0.006	Yes
Syx WT: M13+M18 vs. Syx ΔHabc: M13	11.23	15.935	<0.001	0.007	Yes
Syx WT: M13+M18 vs. Syx Habc: M13+M18	9.743	13.826	<0.001	0.009	Yes
Syx WT: M13 vs. Syx ΔHabc: M13	6.99	9.919	<0.001	0.01	Yes
Syx WT: M13 vs. Syx Habc: M13+M18	5.503	7.809	<0.001	0.013	Yes
Syx WT: M13+M18 vs. Syx WT: M13	4.24	6.016	<0.001	0.017	Yes
Syx ΔHabc: M13+M18 vs. Syx ΔHabc: M13	1.487	2.11	0.057	0.025	No
Syx ΔHabc: M13+M18+αSNAP vs. Syx ΔHabc: M13+αSNAP	0.147	0.208	0.839	0.05	No

[truncated: 7 more sheets: Supplementary Figure 4 e, Supplementary Figure 6 a, Supplementary Figure 6 b, Supplementary Figure 6 c, Supplementary Figure 6 d, Supplementary Figure 6 e , Supplementary Figure 6 f]
