# Supplementary material for: Munc18-1 is crucial to overcome the inhibition of synaptic vesicle fusion by αSNAP
Source: Nat Commun. 2019 Sep 23;10:4326. doi: 10.1038/s41467-019-12188-4 (PMC6757032; doi:10.1038/s41467-019-12188-4)
Supplement: Supplementary file 6 — Source Data [file 41467_2019_12188_MOESM6_ESM.xlsx]

## Sheet: Figure 2 ab
Fig. 2 a lipid mixing													Fig. 2 b content mixing
x: M13	y: M13	x: M13+M18	y: M13+M18	x: M13 + αSNAP	y: M13 + αSNAP	x: M13 + αSNAP+M18	y: M13 + αSNAP+M18	x: T+V+M18	x: T+V+M18	x: T+V	y: T+V		x: M13	y: M13	x: M13+M18	y: M13+M18	x: M13 + αSNAP	y: M13 + αSNAP	x: M13 + αSNAP+M18	y: M13 + αSNAP+M18	x: T+V+M18	y: T+V+M18	x: T+V	y: T+V
0.2742	0	4.8514	0	9.3746	0	14.0179	0	0.2809	0	14.1746	0		2.0203	0	6.6305	0	11.1697	0	15.7909	0	6.6173	0	15.9647	0
24.0803	3.75	28.6835	4.9	33.3287	0.12091	37.9419	0.14913	24.3135	0.39372	38.1492	0.18418		25.8394	7.83	30.4776	9.97	35.0806	-0.32047	39.7231	-0.29509	30.6688	-0.067558	39.9223	-0.49653
48.008	6.6	52.6202	7.77	57.1554	0.25388	61.7797	0.32244	48.2536	0.58792	62.1583	0.14352		49.7681	14.91	54.3853	16.79	58.9205	-0.22102	63.5408	-0.29509	54.5999	-0.41499	63.9624	-0.71685
71.8638	8.98	76.432	9.68	81.0813	0.25388	85.5935	0.43136	72.2986	0.61051	85.9373	0.50404		73.6019	20.35	78.2531	21.38	82.8453	-0.1851	87.3536	-0.16741	78.5869	-0.06434	87.6833	-0.59273
95.6712	10.64	100.234	10.77	104.815	0.24469	109.484	0.53218	96.0223	0.51842	109.798	0.54541		97.4233	24.93	102.011	25.44	106.587	-0.69063	111.302	0.18445	102.478	0.40858	111.614	-0.27
119.6	11.98	124.186	11.58	128.861	0.31492	133.523	0.6394	119.97	0.88753	133.88	0.69185		121.372	28.74	125.987	27.03	130.629	-0.005524	135.313	-0.25253	126.365	0.34746	135.636	-0.60514
143.615	13.07	148.186	12.42	152.744	0.36906	157.374	0.54538	143.982	0.89763	158.026	0.75013		145.389	30.81	149.924	30.26	154.536	-0.47241	159.108	-0.80295	150.436	0.11904	159.78	-0.94026
167.395	13.73	171.949	12.92	176.509	0.40286	181.043	0.62652	168.113	0.79736	181.897	0.67183		169.156	33.62	173.72	31.02	178.246	-0.60224	182.871	-0.087958	174.531	0.18659	183.661	-0.31965
191.156	14.38	195.829	13.36	200.4	0.4517	205.014	0.56069	192.012	0.88644	205.779	0.83745		192.966	35.86	197.649	32.08	202.158	-0.50279	206.821	-1.14	198.387	0.6338	207.536	-0.14586
215.116	14.81	219.691	13.61	224.341	0.33367	228.961	0.55727	215.884	0.85221	229.785	0.76588		216.861	35.57	221.501	32.57	226.084	-0.29284	230.754	-0.81997	222.3	1.01	231.608	-0.074486
239.03	15.15	243.551	13.72	248.137	0.28042	252.845	0.69286	239.963	1.04	253.907	1.12		240.755	37.02	245.322	33.76	249.937	-0.29284	254.655	-0.17876	246.361	0.76571	255.737	0.28863
262.938	15.63	267.529	14.35	272.058	0.38799	276.65	0.78416	264.083	0.974	277.922	0.94775		264.682	39.84	269.316	36.6	273.804	-0.17129	278.394	-0.4937	270.397	1.05	279.682	0.018618
286.699	16.08	291.322	14.52	295.945	0.46498	300.483	0.75644	288.024	1.19	301.775	1.05		288.443	40.44	293.117	36.08	297.707	-0.28456	302.265	-0.23551	294.402	0.58875	303.564	0.39415
310.551	16.66	315.207	17.13	319.768	-0.27468	324.316	0.21942	311.899	0.030818	325.563	-0.78354		312.333	41.91	316.955	49.05	321.536	-0.91714	326.097	-0.94196	318.151	0.69493	327.3	-0.59894
334.388	17.06	338.945	18.68	343.502	-0.069093	348.076	0.54033	335.632	-0.14929	349.536	-1.06		336.162	42.86	340.704	54.89	345.293	-0.82599	349.881	-0.5618	342.108	0.64988	351.3	-0.42206
358.19	17.18	362.88	19.41	367.532	-0.16254	372.072	0.9135	359.643	0.049642	373.486	-0.9903		359.964	44.03	364.652	59.86	369.307	-1.08	373.809	-0.36886	366.058	0.25094	375.228	-0.58342
382.104	17.51	386.6	20.29	391.191	-0.15124	395.701	1.56	383.553	0.45464	397.346	-0.83463		383.848	42.83	388.365	61.7	392.957	-1.24	397.491	0.59591	389.938	0.016088	399.17	-0.41585
405.786	17.82	410.431	20.6	414.997	-0.20546	419.505	2.14	407.503	0.16196	421.322	-1.01		407.565	43.88	412.178	62.29	416.758	-0.75969	421.242	1.48	413.78	1	423.064	-0.64858
429.539	17.97	434.109	21.11	438.778	-0.16466	443.408	2.88	431.406	0.08861	445.057	-0.91796		431.273	44.37	435.856	63.55	440.573	-1.28	445.179	2.32	437.71	0.79145	446.855	-0.43757
453.48	18.05	458.082	21.16	462.65	-0.16837	467.171	3.66	455.191	-0.093061	468.824	-0.83799		455.225	44.34	459.881	66.2	464.4	-1.16	468.92	2.68	461.521	0.6145	470.604	-0.38792
477.218	18.22	481.856	21.7	486.543	-0.089413	491.065	4.36	478.93	0.20204	492.684	-0.77749		479.024	45.7	483.693	66.92	488.312	-1.14	492.892	3.69	485.152	0.71424	494.43	-0.54308
501.201	18.73	505.748	22.28	510.386	-0.0060088	514.949	5.19	502.771	0.39547	516.598	-0.55065		502.993	47	507.519	68.06	512.139	-0.78179	516.708	4.89	509.134	1.57	518.376	-0.58342
524.992	19.23	529.62	22.53	534.327	0.00035131	538.975	5.93	526.723	0.40599	540.724	-0.52218		526.747	47.66	531.427	69.81	536.134	-0.85914	540.74	6.77	533.151	0.46971	542.532	-0.15207
549.045	19.35	553.62	22.81	558.271	0.31315	562.775	6.58	550.87	0.29053	564.659	-0.75105		550.799	48.4	555.423	70.99	560.035	-0.84256	564.567	7.36	557.249	0.94268	566.404	-0.4717
572.849	19.74	577.51	23.15	582.144	0.27847	586.816	7.24	574.741	0.27235	588.455	-0.44682		574.629	49.58	579.264	72.35	583.962	-0.77903	588.613	7.9	581.152	0.76893	590.223	-0.22344
596.887	19.97	601.433	23.28	606.129	0.29262	610.82	7.81	598.555	0.55262	612.256	-0.42754		598.667	48.79	603.197	72.55	607.909	-0.62434	612.584	9.1	604.943	0.87511	614.029	0.47174
620.876	19.88	625.378	23.19	630.041	0.4956	634.609	8.2	622.358	0.46473	636.147	-0.46387		622.615	48.52	627.16	72.03	631.845	-0.61605	636.396	9.71	628.644	1.23	637.92	-0.031035
644.717	19.99	649.336	23.32	654.019	0.56571	658.754	8.74	646.265	0.39328	660.133	-0.60155		646.475	49.35	651.129	73.23	655.839	-0.063545	660.514	10.43	652.709	1.51	661.885	-0.099312
668.809	20.07	673.37	23.26	677.938	0.58076	682.529	9.23	670.23	0.56863	684.105	-0.063094		670.579	49.19	675.177	71.63	679.679	-0.40334	684.345	11.21	676.533	1.26	685.914	0.17379
692.651	20.27	697.138	23.71	701.811	0.87007	706.471	9.68	694.252	0.82171	707.977	-0.094979		694.389	50.35	698.901	72.6	703.589	-0.27903	708.289	12.88	700.622	1.28	709.735	0.17379
716.607	20.51	721.202	23.67	725.723	0.85146	730.328	10.11	718.09	0.85397	731.752	0.083993		718.347	50.77	722.99	74.03	727.482	-0.10222	732.094	13.02	724.389	1.49	733.536	0.23587
740.398	20.72	745.055	24.11	749.706	0.96917	754.208	10.59	741.875	1.07	755.897	0.31474		742.152	52.43	746.86	74.64	751.47	-0.22102	755.966	13.21	748.329	2.15	757.656	0.33208
764.26	20.85	768.917	24.08	773.602	1.26	778.126	10.95	766.014	1.13	779.879	0.34239		766.052	50.86	770.736	72.8	775.378	-0.060781	779.926	14.34	772.399	1.95	781.659	0.55244
788.227	20.41	792.797	24.11	797.377	1.37	802.092	11.5	790	1.31	803.835	0.34981		789.951	49.93	794.556	73.69	799.19	0.14366	803.829	15	796.419	1.7	805.622	0.12414
812.139	20.28	816.764	24.32	821.362	1.53	825.997	11.76	813.961	1.43	827.804	0.50741		813.88	50.57	818.552	74.06	823.116	0.013813	827.759	15.14	820.287	1.8	829.62	0.36001
836.041	20.25	840.664	24.14	845.204	1.6	849.796	11.71	837.946	1.52	851.62	0.82327		837.804	49.81	842.421	71.64	847.011	0.19063	851.59	15.19	844.286	1.9	853.392	0.3507
859.898	20.45	864.521	24.3	869.049	1.66	873.644	12.04	861.729	1.46	875.528	1.07		861.638	50.15	866.261	72.01	870.841	0.082882	875.396	15.58	868.086	2.54	877.265	-0.38171
883.7	20.45	888.29	24.15	892.86	1.8	897.456	12.52	885.609	1.69	899.562	1.02		885.449	52.09	890.077	73.44	894.602	0.51113	899.23	16.86	892.038	1.67	901.35	0.45932
907.518	20.41	912.135	24.19	916.664	1.94	921.314	12.72	909.69	1.7	923.656	0.9527		909.256	51.11	913.883	73.93	918.413	1.29	923.093	16.9	916.219	1.49	925.446	0.13035
931.389	20.57	935.928	24.45	940.5	2.28	945.232	13.07	933.813	2.08	947.517	1.22		933.178	52.48	937.702	74.55	942.29	0.7156	946.971	17.69	940.137	1.93	949.328	0.3476
955.277	20.95	959.865	24.66	964.369	2.45	968.942	13.38	957.671	2.16	971.362	1.3		957.048	53.53	961.624	77.32	966.181	1.15	970.692	18.56	963.995	2.15	973.156	0.018618
979.001	20.96	983.601	24.78	988.327	2.54	992.985	13.55	981.491	2.27	995.285	1.38		980.769	52.76	985.41	77.83	990.138	0.92561	994.791	19.27	987.922	1.22	997.077	0.48416
1003.08	21.18	1007.64	24.87	1012.22	2.68	1016.73	13.79	1005.35	2.38	1019.09	1.57		1004.86	53.41	1009.4	76.14	1013.99	1.87	1018.49	19.39	1011.72	2.18	1020.83	0.97767
1026.78	21.15	1031.44	24.92	1036.11	2.98	1040.7	13.88	1029.17	2.41	1042.99	1.58		1028.57	53.53	1033.2	76.41	1037.9	1.58	1042.45	19.4	1035.48	2.18	1044.78	1.02
1050.76	21.45	1055.37	24.96	1060.05	3.1	1064.71	14.2	1053.12	2.46	1066.78	1.77		1052.55	53.64	1057.13	75.65	1061.86	1.61	1066.47	19.29	1059.44	2.45	1068.56	0.53071
1074.79	21.29	1079.39	24.97	1083.95	3.1	1088.67	14.15	1076.9	2.73	1090.68	1.88		1076.54	52.72	1081.18	74.65	1085.79	1.81	1090.44	19.16	1083.27	2.69	1092.49	0.87213
1098.74	21.29	1103.38	25.21	1107.9	3.41	1112.5	14.51	1100.82	2.73	1114.59	2.02		1100.51	53.67	1105.14	75.6	1109.67	2.22	1114.3	20.07	1107.14	2.93	1116.33	1.02
1122.59	21.45	1127.23	25.17	1131.77	3.55	1136.46	14.73	1124.68	3.01	1138.51	2.07		1124.39	53.67	1128.99	76.39	1133.56	2.53	1138.22	20.37	1131.07	2.95	1140.25	0.82868
1146.52	21.85	1151.06	25.19	1155.77	3.7	1160.27	14.66	1148.59	3.24	1162.4	2.42		1148.25	55.15	1152.86	76.36	1157.52	2.93	1162.04	21.47	1155.04	2.61	1164.16	0.91869
1170.32	21.7	1174.98	25.18	1179.74	3.87	1184.24	15.05	1172.5	3.37	1186.24	2.29		1172.1	54.73	1176.8	77.6	1181.49	2.79	1185.99	21.98	1178.91	2.9	1188.05	0.57417
1194.28	21.93	1198.83	25.41	1203.36	3.98	1207.95	15.12	1196.4	3.39	1210.47	2.56		1196.05	54.25	1200.59	77.02	1205.15	2.64	1209.72	21.66	1202.9	3.04	1212.27	0.72004
1218.02	21.73	1222.69	25.44	1227.23	4.04	1231.82	15.35	1220.61	3.52	1234.52	2.74		1219.82	55.03	1224.46	77.47	1229.05	2.96	1233.58	21.55	1227	2.6	1236.27	0.89697
1241.9	21.88	1246.4	25.22	1251.08	4.28	1255.75	15.29	1244.63	3.78	1258.47	2.76		1243.65	54.71	1248.21	76.11	1252.84	3.11	1257.52	21.91	1250.94	3.29	1260.23	1.16
1265.82	21.83	1270.31	25.25	1274.88	4.39	1279.47	15.51	1268.56	3.88	1282.4	2.83		1267.56	55.08	1272.12	77.48	1276.63	3.46	1281.26	23.03	1274.98	3.23	1284.16	1.32
1289.55	21.95	1294.12	25.57	1298.73	4.59	1303.33	15.71	1292.43	4.08	1306.2	3.03		1291.35	56.23	1295.88	76.35	1300.51	3.55	1305.09	23.12	1298.8	3.4	1307.94	0.96526
1313.42	22.19	1318.1	25.54	1322.81	4.81	1327.41	15.82	1316.29	4.26	1330.1	3.15		1315.22	56.75	1319.91	77.92	1324.56	3.63	1329.17	22.83	1322.61	3.01	1331.85	1.01
1337.48	22.33	1342.1	25.47	1346.61	4.9	1351.23	16.02	1340.12	4.46	1354.16	3.19		1339.23	56.44	1343.85	77.31	1348.38	3.96	1353.06	23.27	1346.59	2.4	1355.92	0.7666
1361.35	22.36	1366.02	25.53	1370.72	4.97	1375.27	16.19	1364.28	4.48	1378.34	3.12		1363.12	55.93	1367.78	76.33	1372.54	4.36	1377.06	23.1	1370.72	2.85	1380.09	1.45
1385.37	22.18	1389.89	25.62	1394.54	5.1	1399.19	16.21	1388.43	4.39	1402.23	3.25		1387.13	54.22	1391.66	76.36	1396.36	3.69	1400.94	22.8	1394.82	3.09	1404.05	1
1409.24	22.23	1413.87	25.37	1418.41	5.38	1422.99	16.37	1412.41	4.61	1426.06	3.18		1411	56.1	1415.66	76.02	1420.21	4.06	1424.74	22.98	1418.72	3.55	1427.86	1.19
1433.04	22.32	1437.77	25.5	1442.51	5.43	1447.02	16.46	1436.12	4.76	1449.97	3.36		1434.84	56	1439.6	76.71	1444.26	3.93	1448.84	24.22	1442.45	2.69	1451.71	1.18
1457.14	22.39	1461.86	25.67	1466.48	5.56	1471.07	16.55	1460.07	4.94	1473.85	3.49		1458.95	56.86	1463.62	77.49	1468.26	4.67	1472.82	24.7	1466.38	3.2	1475.62	1.28
1481.12	22.44	1485.66	25.77	1490.23	5.77	1494.83	16.7	1483.97	5.01	1497.72	3.52		1482.91	57.55	1487.49	78.86	1492.04	5.27	1496.61	24.45	1490.27	3.91	1499.51	1.23
1504.9	22.79	1509.48	25.77	1514.06	5.88	1518.66	16.69	1507.85	5.13	1521.65	3.83		1506.63	56.15	1511.27	77.43	1515.82	4.93	1520.43	24.13	1514.26	3.58	1523.47	1.53
1528.71	22.42	1533.32	25.85	1537.97	6.17	1542.56	16.93	1531.83	5.25	1545.68	3.65		1530.51	57.27	1535.13	78.73	1539.73	5.5	1544.34	24.59	1538.32	3.58	1547.43	1.38
1552.64	22.42	1557.32	26.03	1561.93	6.38	1566.64	16.88	1555.77	5.24	1569.79	4.06		1554.42	55.93	1559.06	80.77	1563.76	5.94	1568.42	24.81	1562.21	2.99	1571.61	1.62
1576.71	22.68	1581.32	25.9	1586.04	6.36	1590.58	17.01	1579.96	5.35	1593.62	3.82		1578.48	57.55	1583.08	79.54	1587.82	5.43	1592.32	24.38	1586.28	3.26	1595.38	1.87
1600.63	22.53	1605.12	25.97	1609.69	6.44	1614.24	17.22	1603.72	5.53	1617.52	4.09		1602.36	56.74	1606.87	77.27	1611.45	6.11	1616.05	23.91	1610.17	3.77	1619.27	1.49
1624.36	22.65	1629.03	25.92	1633.53	6.48	1638.07	16.98	1627.61	5.68	1641.33	4.17		1626.17	55.77	1630.78	76.77	1635.31	5.8	1639.84	25.21	1633.91	3.82	1643.13	1.61
1648.13	22.38	1652.71	25.83	1657.35	6.68	1662.01	17.23	1651.49	5.71	1665.33	4.18		1649.86	55.43	1654.47	76.48	1659.13	5.96	1663.76	25.45	1657.85	3.6	1667.1	1.45
1672.07	22.56	1676.57	25.79	1681.16	6.78	1685.68	17.35	1675.43	5.81	1689.09	3.95		1673.82	57.31	1678.38	79.51	1682.91	5.98	1687.43	26.14	1681.72	4.45	1690.89	1.44
1695.72	22.57	1700.41	26.06	1705.1	7.07	1709.72	17.57	1699.25	5.94	1713.13	4.22		1697.53	58.95	1702.21	79.59	1706.87	7.21	1711.51	26.92	1705.63	4.09	1714.92	1.28
1719.8	22.92	1724.39	26.12	1728.92	7.13	1733.6	17.77	1723.28	5.99	1737.08	4.03		1721.54	58.11	1726.17	79.75	1730.71	6.83	1735.4	26.41	1729.7	3.64	1738.84	1.6
1743.69	22.96	1748.29	26.21	1752.96	7.42	1757.5	17.66	1747.19	6.04	1760.91	4.3		1745.49	59.25	1750.1	79.37	1754.76	6.25	1759.31	26.26	1753.59	3.79	1762.69	1.33
1767.62	22.94	1772.14	26.1	1776.78	7.43	1781.43	17.65	1771.05	6.25	1785.02	4.33		1769.38	58.11	1773.89	79.87	1778.54	6.8	1783.26	26.42	1777.48	4.02	1786.77	1.51
1791.58	22.83	1796.06	26.05	1800.64	7.57	1805.29	17.76	1795.11	6.11	1809.01	4.39		1793.31	58.22	1797.81	79.28	1802.46	7.56	1807.04	26.02	1801.54	3.21	1810.79	1.36
1815.36	22.81	1819.89	26.11	1824.51	7.56	1829.07	17.63	1819.14	6.35	1832.97	4.62		1817.15	58.29	1821.64	78.28	1826.26	6.96	1830.81	26.89	1825.49	4.09	1834.76	2
1839.12	22.97	1843.74	25.94	1848.27	7.61	1852.93	17.73	1843.11	6.5	1857.15	4.56		1840.91	56.78	1845.49	77.33	1850.02	7.6	1854.69	25.9	1849.58	4.53	1858.93	1.78
1862.99	22.9	1867.62	25.92	1872.13	7.76	1876.76	17.87	1867.19	6.51	1880.93	4.53		1864.77	57.11	1869.37	76.4	1873.9	7.17	1878.56	26.49	1873.58	4.27	1882.68	1.91
1886.86	22.87	1891.51	26.06	1896.04	7.92	1900.71	18.02	1891.03	6.55	1904.73	4.49		1888.65	57.64	1893.27	80.89	1897.86	7.32	1902.46	26.32	1897.29	3.94	1906.51	1.58
1910.76	23.11	1915.28	26.22	1919.93	8.2	1924.5	18.08	1914.87	6.37	1928.48	4.71		1912.5	58.47	1917.08	79.42	1921.68	7.71	1926.25	27.17	1921.16	3.98	1930.27	1.97
1934.58	23.09	1939.23	26.19	1943.96	8.3	1948.59	18.36	1938.61	6.8	1952.49	4.87		1936.33	59.61	1941.03	80.54	1945.71	8.24	1950.41	26.64	1944.92	4.37	1954.28	1.67
1958.71	23.07	1963.37	26.3	1968.1	8.41	1972.69	18.17	1962.61	6.75	1976.28	4.74		1960.51	58.24	1965.19	81.09	1969.86	8.22	1974.44	28.11	1968.97	4.66	1978.05	1.7
1982.76	23.06	1987.37	26.33	1991.95	8.59	1996.62	18.32	1986.39	6.94	2000.21	4.92		1984.54	58.87	1989.11	77.47	1993.75	8.47	1998.4	26.9	1992.8	4.6	2002.01	2.14
2006.7	23.16	2011.39	26.21	2016	8.52	2020.59	18.21	2010.35	6.97		4.94		2008.48	58.31	2013.12	78.25	2017.75	8.21	2022.39	26.32	2016.64	4.86		0

## Sheet: Figure 2 cd
Fig. 2 c lipid mixing													Fig. 2 d content mixing
x: 0.75 uM	y: 0.75 uM	x: 1 uM	y: 1 uM	x: 4 uM	y: 4 uM	x:10 uM	y: 10 uM	x: 0 uM	y: 0 uM	x: 2 uM	y: 2 uM		x: 0.75 uM	y: 0.75 uM	x: 1 uM	y: 1 uM	x: 4 uM	y: 4 uM	x:10 uM	y: 10 uM	x: 0 uM	y: 0 uM	x: 2 uM	y: 2 uM
0.2722	0	4.8374	0	9.3946	0	14.0138	0	4.8514	0	14.0179	0		2.0693	0	6.6045	0	11.1947	0	15.7819	0	11.1697	0	15.7909	0
24.1109	0.089124	28.7671	0.30483	33.4663	0.135	38.0076	0.14533	28.6835	4.9	37.9419	0.14913		25.8699	-0.10438	30.5602	-0.72213	35.2264	-0.41312	39.7606	-0.13509	35.0806	9.97	39.7231	-0.29509
48.0869	0.20009	52.6061	0.65324	57.1253	0.32333	61.7475	0.18033	52.6202	7.77	61.7797	0.32244		49.8339	-0.24544	54.3472	-0.13987	58.8894	-0.52833	63.5576	0.068923	58.9205	16.79	63.5408	-0.29509
71.8981	0.22644	76.5323	0.78536	81.1526	0.40307	85.8339	0.34576	76.432	9.68	85.5935	0.43136		73.6802	0.46834	78.3004	-0.82202	82.9486	0.34007	87.5869	-0.35839	82.8453	21.38	87.3536	-0.16741
95.9501	0.28107	100.512	0.6662	105.122	0.50095	109.797	0.48554	100.234	10.77	109.484	0.53218		97.7372	-0.081812	102.285	0.03996	106.906	-0.42998	111.567	-0.49899	106.587	25.44	111.302	0.18445
119.891	0.4094	124.503	1.05	129.113	0.59317	133.638	0.4875	124.186	11.58	133.523	0.6394		121.644	-0.059241	126.29	-0.25689	130.873	-0.26417	135.459	-0.079954	130.629	27.03	135.313	-0.25253
143.804	0.38984	148.439	0.91165	152.952	0.68916	157.568	0.69551	148.186	12.42	157.374	0.54538		145.56	0.53324	150.192	-0.1941	154.714	-0.54519	159.346	-0.83805	154.536	30.26	159.108	-0.80295
167.684	0.55543	172.36	1.08	176.887	0.69556	181.571	0.83939	171.949	12.92	181.043	0.62652		169.479	-0.067707	174.122	-0.63365	178.661	-0.76719	183.387	-1.04	178.246	31.02	182.871	-0.087958
191.717	0.70434	196.394	1.06	200.929	0.66463	205.507	0.82435	195.829	13.36	205.014	0.56069		193.523	-0.019743	198.162	-0.8106	202.702	-0.73066	207.255	-0.36391	202.158	32.08	206.821	-1.14
215.6	0.71693	220.103	1.22	224.751	0.90347	229.402	0.899	219.691	13.61	228.961	0.55727		217.355	-0.087456	221.859	-1.24	226.546	-0.61544	231.152	-0.55963	226.084	32.57	230.754	-0.81997
239.496	0.86277	244.158	1.14	248.794	0.7891	253.38	0.77675	243.551	13.72	252.845	0.69286		241.295	0.55299	245.975	-0.83058	250.535	-1.13	255.119	-0.44386	249.937	33.76	254.655	-0.17876
263.478	0.69228	268.007	1.21	272.592	0.6465	277.276	0.83348	267.529	14.35	276.65	0.78416		265.254	-0.14105	269.827	-0.64792	274.409	-0.21078	279.077	-0.51001	273.804	36.6	278.394	-0.4937
287.431	0.84825	292.074	1.31	296.707	0.76562	301.227	0.69533	291.322	14.52	300.483	0.75644		289.232	0.48809	293.882	-0.62223	298.491	-0.089935	302.982	-0.51277	297.707	36.08	302.265	-0.23551
311.334	0.95882	315.822	0.24887	320.49	-0.50167	325.093	-0.28241	315.207	17.13	324.316	0.21942		313.068	0.01411	317.614	-1.03	322.299	-1.71	326.904	-0.70574	321.536	49.05	326.097	-0.94196
335.233	1.48	339.777	0.57905	344.473	-0.61319	349.138	-0.36621	338.945	18.68	348.076	0.54033		336.995	1.62	341.57	-1.06	346.299	-0.88521	350.894	-0.73882	345.293	54.89	349.881	-0.5618
359.233	2.6	363.868	0.95005	368.51	-0.58045	373.09	-0.22944	362.88	19.41	372.072	0.9135		361.031	3.71	365.663	-0.35109	370.329	-1.21	374.867	-0.816	369.307	59.86	373.809	-0.36886
383.19	3.88	387.879	1.63	392.497	-0.54221	397.033	-0.16309	386.6	20.29	395.701	1.56		384.957	5.17	389.645	0.031396	394.261	-1.02	398.817	-1.13	392.957	61.7	397.491	0.59591
407.154	5.09	411.834	2.02	416.367	-0.45156	420.967	-0.36531	410.431	20.6	419.505	2.14		408.965	7.1	413.576	1.03	418.152	-1.37	422.781	-1.28	416.758	62.29	421.242	1.48
431.141	6.19	435.838	2.85	440.423	-0.46608	444.999	0.30823	434.109	21.11	443.408	2.88		432.926	8.85	437.594	1.81	442.164	-1.27	446.767	-1.49	440.573	63.55	445.179	2.32
455.093	7.18	459.719	3.65	464.347	-0.20584	468.934	-0.34428	458.082	21.16	467.171	3.66		456.843	9.89	461.516	2.34	466.087	-1.29	470.699	-1.07	464.4	66.2	468.92	2.68
479.037	7.98	483.693	4.26	488.244	-0.3685	492.907	-0.27314	481.856	21.7	491.065	4.36		480.834	12.4	485.497	3.9	490.019	-0.85711	494.684	-1.53	488.312	66.92	492.892	3.69
503.05	8.98	507.63	4.95	512.243	-0.30118	516.797	-0.32805	505.748	22.28	514.949	5.19		504.786	13.85	509.383	5.3	513.993	-0.93859	518.605	-1.16	512.139	68.06	516.708	4.89
526.931	9.72	531.537	5.79	536.168	-0.18688	540.839	-0.41237	529.62	22.53	538.975	5.93		528.705	15.73	533.278	6.31	537.947	-1.14	542.629	-0.88215	536.134	69.81	540.74	6.77
550.971	10.4	555.562	6.58	560.22	0.030331	564.83	-0.36727	553.62	22.81	562.775	6.58		552.705	16.89	557.328	8.05	562.008	-0.57048	566.652	-0.84632	560.035	70.99	564.567	7.36
574.929	11.13	579.595	7.32	584.308	0.26776	588.859	-0.18307	577.51	23.15	586.816	7.24		576.668	17.44	581.418	9.03	586.101	-1.01	590.623	-1.38	583.962	72.35	588.613	7.9
598.958	11.69	603.521	7.78	608.113	0.34322	612.608	-0.3482	601.433	23.28	610.82	7.81		600.718	18.91	605.301	9.6	609.856	-0.18829	614.399	-1.31	607.909	72.55	612.584	9.1
622.765	12.3	627.446	8.38	632.155	0.59406	636.791	-0.26244	625.378	23.19	634.609	8.2		624.573	19.37	629.246	9.95	633.969	-0.3541	638.533	-1.33	631.845	72.03	636.396	9.71
646.851	12.69	651.485	8.94	656.135	0.76633	660.653	-0.24139	649.336	23.32	658.754	8.74		648.61	21.05	653.277	12.29	657.898	-0.21921	662.456	-1.11	655.839	73.23	660.514	10.43
670.793	13.22	675.354	9.42	679.884	0.76153	684.596	-0.19841	673.37	23.26	682.529	9.23		672.598	22.24	677.114	13.31	681.687	0.28667	686.379	-1.06	679.679	71.63	684.345	11.21
694.734	13.6	699.384	10.2	704.008	0.91771	708.675	-0.3318	697.138	23.71	706.471	9.68		696.528	22.99	701.138	13.89	705.808	0.51152	710.477	-1.15	703.589	72.6	708.289	12.88
718.806	13.95	723.435	10.48	728.142	1	732.836	-0.20037	721.202	23.67	730.328	10.11		720.565	23.53	725.244	14.8	729.935	1.13	734.647	-1.04	727.482	74.03	732.094	13.02
742.924	14.43	747.503	10.91	752.055	1.24	756.566	-0.16398	745.055	24.11	754.208	10.59		744.666	25.01	749.251	15.2	753.808	0.56774	758.327	-0.73606	751.47	74.64	755.966	13.21
766.655	14.91	771.305	11.64	775.964	1.58	780.623	-0.040694	768.917	24.08	778.126	10.95		768.43	24.25	773.124	15.49	777.734	0.93315	782.396	-0.95383	775.378	72.8	779.926	14.34
790.76	15.25	795.458	11.86	800.136	1.5	804.752	-0.21553	792.797	24.11	802.092	11.5		792.528	25.29	797.288	16.46	801.906	1.16	806.532	-1.14	799.19	73.69	803.829	15
814.874	15.55	819.393	12.44	824.046	1.79	828.698	-0.16363	816.764	24.32	825.997	11.76		816.631	26.62	821.158	17.53	825.837	1.3	830.51	-1.14	823.116	74.06	827.759	15.14
838.843	15.79	843.393	12.72	848.014	1.88	852.717	-0.21821	840.664	24.14	849.796	11.71		840.635	27.03	845.135	18.32	849.804	1.73	854.48	-1.12	847.011	71.64	851.59	15.19
862.818	16.02	867.391	13.01	871.979	2.09	876.489	-0.07656	864.521	24.3	873.644	12.04		864.562	27.97	869.149	19.15	873.735	1.6	878.299	-1.18	870.841	72.01	875.396	15.58
886.632	16.37	891.291	13.32	895.876	2.18	900.434	-0.14543	888.29	24.15	897.456	12.52		888.381	28.57	893.069	19.51	897.624	2.43	902.214	-0.32807	894.602	73.44	899.23	16.86
910.562	16.71	915.227	13.78	919.813	2.33	924.442	-0.096009	912.135	24.19	921.314	12.72		912.339	28.3	917.026	20.75	921.584	2.58	926.254	-1.02	918.413	73.93	923.093	16.9
934.589	16.89	939.305	14.03	943.983	2.57	948.581	0.0048211	935.928	24.45	945.232	13.07		936.384	29.21	941.112	20.57	945.751	2.54	950.369	-1.09	942.29	74.55	946.971	17.69
958.717	17.03	963.437	14.21	968.065	2.78	972.597	0.089792	959.865	24.66	968.942	13.38		960.524	28.13	965.193	21.65	969.833	2.95	974.394	-0.51829	966.181	77.32	970.692	18.56
982.725	17.41	987.425	14.59	992.038	2.87	996.632	0.074797	983.601	24.78	992.985	13.55		984.516	29.69	989.187	20.52	993.798	2.94	998.379	-0.69747	990.138	77.83	994.791	19.27
1006.71	17.44	1011.33	14.9	1015.99	2.9	1020.48	0.23981	1007.64	24.87	1016.73	13.79		1008.5	30.3	1013.14	21.61	1017.73	3.36	1022.24	-1	1013.99	76.14	1018.49	19.39
1030.59	17.82	1035.19	15.1	1039.87	3.24	1044.55	0.01892	1031.44	24.92	1040.7	13.88		1032.34	30.68	1036.98	23.04	1041.67	3.73	1046.32	-1.11	1037.9	76.41	1042.45	19.4
1054.58	17.91	1059.11	15.37	1063.71	3.45	1068.29	0.049624	1055.37	24.96	1064.71	14.2		1056.32	31.24	1060.87	23.83	1065.48	3.81	1070.07	-0.53758	1061.86	75.65	1066.47	19.29
1078.41	18.17	1082.98	15.57	1087.49	3.51	1092.13	0.0021413	1079.39	24.97	1088.67	14.15		1080.18	32.31	1084.74	24.18	1089.29	4.74	1093.88	-0.77189	1085.79	74.65	1090.44	19.16
1102.23	18.27	1106.72	15.6	1111.36	3.67	1115.89	0.15158	1103.38	25.21	1112.5	14.51		1103.97	32.17	1108.46	24.31	1113.12	4.74	1117.65	-0.23434	1109.67	75.6	1114.3	20.07
1125.99	18.53	1130.63	16	1135.33	3.75	1139.94	0.15318	1127.23	25.17	1136.46	14.73		1127.72	32.85	1132.42	25.42	1137.15	4.63	1141.75	-0.70849	1133.56	76.39	1138.22	20.37
1150.12	18.78	1154.61	16.12	1159.29	3.94	1163.86	0.19855	1151.06	25.19	1160.27	14.66		1151.85	33.42	1156.37	24.71	1161.06	5.06	1165.64	-0.55412	1157.52	76.36	1162.04	21.47
1173.98	18.84	1178.49	16.35	1183.11	4.05	1187.81	0.23391	1174.98	25.18	1184.24	15.05		1175.75	32.48	1180.25	25.11	1184.92	4.54	1189.6	-0.74984	1181.49	77.6	1185.99	21.98
1197.94	19	1202.53	16.68	1207.08	4.23	1211.73	0.45479	1198.83	25.41	1207.95	15.12		1199.68	33.05	1204.3	24.86	1208.88	4.86	1213.49	-0.76914	1205.15	77.02	1209.72	21.66
1221.83	19.14	1226.46	16.67	1231.17	4.29	1235.88	0.28608	1222.69	25.44	1231.82	15.35		1223.6	34.18	1228.26	25.4	1232.96	5.7	1237.63	-0.27293	1229.05	77.47	1233.58	21.55
1245.95	19.37	1250.51	16.85	1255.11	4.47	1259.62	0.3588	1246.4	25.22	1255.75	15.29		1247.72	33.97	1252.29	26.36	1256.87	5.97	1261.38	-0.3391	1252.84	76.11	1257.52	21.91
1269.66	19.46	1274.3	16.94	1278.81	4.58	1283.49	0.28876	1270.31	25.25	1279.47	15.51		1271.42	34.79	1276.05	27.2	1280.6	5.98	1285.28	-0.38596	1276.63	77.48	1281.26	23.03
1293.61	19.6	1298.24	17.12	1302.8	4.72	1307.5	0.25839	1294.12	25.57	1303.33	15.71		1295.35	35.01	1300.02	27.37	1304.6	6.43	1309.26	-0.38596	1300.51	76.35	1305.09	23.12
1317.62	19.7	1322.28	17.32	1326.94	4.88	1331.63	0.47248	1318.1	25.54	1327.41	15.82		1319.35	35.02	1324.09	27.65	1328.76	6.73	1333.44	-0.58444	1324.56	77.92	1329.17	22.83
1341.79	20.05	1346.41	17.42	1350.96	5.25	1355.53	0.35058	1342.1	25.47	1351.23	16.02		1343.53	35.57	1348.17	27.59	1352.75	6.65	1357.28	-0.28672	1348.38	77.31	1353.06	23.27
1365.62	20.14	1370.17	17.7	1374.88	5.29	1379.4	0.5508	1366.02	25.53	1375.27	16.19		1367.39	35.63	1371.98	27.74	1376.63	6.68	1381.19	-0.45488	1372.54	76.33	1377.06	23.1
1389.53	20.09	1394.23	17.92	1398.74	5.34	1403.49	0.6388	1389.89	25.62	1399.19	16.21		1391.34	34.5	1395.98	26.98	1400.57	6.46	1405.23	-0.49348	1396.36	76.36	1400.94	22.8
1413.57	20.11	1418.21	17.81	1422.79	5.46	1427.31	0.62896	1413.87	25.37	1422.99	16.37		1415.35	35.28	1419.99	26.9	1424.54	6.8	1429.06	-0.48796	1420.21	76.02	1424.74	22.98
1437.41	20.31	1442.03	18.08	1446.67	5.64	1451.42	0.67601	1437.77	25.5	1447.02	16.46		1439.15	35.33	1443.79	28.1	1448.47	7.54	1453.18	0.18472	1444.26	76.71	1448.84	24.22
1461.52	20.34	1466.1	18.1	1470.72	5.82	1475.23	0.67708	1461.86	25.67	1471.07	16.55		1463.33	35.1	1467.87	28.05	1472.47	7.67	1477.02	-0.096492	1468.26	77.49	1472.82	24.7
1485.38	20.53	1489.96	18.35	1494.6	5.9	1499.13	0.76064	1485.66	25.77	1494.83	16.7		1487.15	35.82	1491.76	29.24	1496.37	7.39	1500.93	0.09098	1492.04	78.86	1496.61	24.45
1509.26	20.63	1513.9	18.53	1518.51	5.81	1523.07	0.566	1509.48	25.77	1518.66	16.69		1511.05	37.71	1515.65	29.24	1520.27	7.99	1524.89	0.11304	1515.82	77.43	1520.43	24.13
1533.23	20.85	1537.77	18.74	1542.44	6.13	1547.1	0.5778	1533.32	25.85	1542.56	16.93		1535	37.12	1539.54	29	1544.23	8.43	1548.87	-0.0386	1539.73	78.73	1544.34	24.59
1557.21	20.69	1561.78	18.72	1566.33	6.02	1570.94	0.74561	1557.32	26.03	1566.64	16.88		1558.94	36.95	1563.56	29.47	1568.08	8.76	1572.7	0.14336	1563.76	80.77	1568.42	24.81
1581.03	21	1585.64	18.94	1590.35	6.23	1594.89	0.8154	1581.32	25.9	1590.58	17.01		1582.78	37.39	1587.45	29	1592.11	8.16	1596.71	0.10476	1587.82	79.54	1592.32	24.38
1605.06	20.93	1609.72	18.96	1614.31	6.34	1619.01	0.86445	1605.12	25.97	1614.24	17.22		1606.82	36.39	1611.46	28.89	1616.13	8.92	1620.76	-0.09098	1611.45	77.27	1616.05	23.91
1629.13	21.16	1633.66	19.1	1638.25	6.52	1642.74	0.93338	1629.03	25.92	1638.07	16.98		1630.89	36.68	1635.43	30.1	1640	9.01	1644.5	0.62312	1635.31	76.77	1639.84	25.21
1652.84	21.06	1657.43	19.13	1662.09	6.61	1666.64	0.92336	1652.71	25.83	1662.01	17.23		1654.65	38.16	1659.22	30.8	1663.88	8.78	1668.4	0.37772	1659.13	76.48	1663.76	25.45
1676.73	21.25	1681.36	19.26	1685.88	6.61	1690.59	0.77854	1676.57	25.79	1685.68	17.35		1678.51	38.02	1683.12	31.09	1687.7	9.02	1692.37	0.22056	1682.91	79.51	1687.43	26.14
1700.7	21.34	1705.34	19.33	1709.91	6.92	1714.46	0.88898	1700.41	26.06	1709.72	17.57		1702.47	37.73	1707.09	31.34	1711.67	9.87	1716.28	0.77202	1706.87	79.59	1711.51	26.92
1724.62	21.58	1729.22	19.43	1733.74	7	1738.35	0.99051	1724.39	26.12	1733.6	17.77		1726.4	38.25	1730.97	31.48	1735.54	9.31	1740.12	0.62863	1730.71	79.75	1735.4	26.41
1748.46	21.51	1753.07	19.58	1757.75	7.03	1762.39	1	1748.29	26.21	1757.5	17.66		1750.2	37.95	1754.86	31.35	1759.55	9.88	1764.17	0.39151	1754.76	79.37	1759.31	26.26
1772.53	21.57	1777.05	19.4	1781.67	7.02	1786.37	1.2	1772.14	26.1	1781.43	17.65		1774.27	37.81	1778.81	30.78	1783.44	9.72	1788.15	0.43838	1778.54	79.87	1783.26	26.42
1796.49	21.73	1801.01	19.71	1805.49	7.33	1810.16	1.1	1796.06	26.05	1805.29	17.76		1798.21	38.65	1802.76	30.85	1807.27	9.69	1811.96	0.579	1802.46	79.28	1807.04	26.02
1820.29	21.68	1824.84	19.56	1829.45	7.41	1834.16	1.3	1819.89	26.11	1829.07	17.63		1822.08	37.31	1826.58	29.69	1831.25	9.65	1835.9	0.84923	1826.26	78.28	1830.81	26.89
1844.24	21.76	1848.82	19.76	1853.38	7.34	1857.9	1.19	1843.74	25.94	1852.93	17.73		1845.99	39	1850.57	31.57	1855.13	9.96	1859.68	1.1	1850.02	77.33	1854.69	25.9
1868.03	21.76	1872.71	19.76	1877.36	7.63	1881.91	1.16	1867.62	25.92	1876.76	17.87		1869.8	39.29	1874.47	32.13	1879.13	10.66	1883.72	0.70032	1873.9	76.4	1878.56	26.49
1892.07	21.71	1896.65	20.08	1901.22	7.67	1905.82	1.22	1891.51	26.06	1900.71	18.02		1893.86	39.17	1898.43	32.53	1902.99	10.86	1907.64	1.24	1897.86	80.89	1902.46	26.32
1915.99	22	1920.54	20.05	1925.26	7.66	1929.94	1.25	1915.28	26.22	1924.5	18.08		1917.78	40.62	1922.37	32.94	1927.05	11.04	1931.74	1.23	1921.68	79.42	1926.25	27.17
1940.08	22.01	1944.73	20.11	1949.31	7.98	1953.95	1.37	1939.23	26.19	1948.59	18.36		1941.82	39.19	1946.55	32.09	1951.07	11.03	1955.71	1.25	1945.71	80.54	1950.41	26.64
1964.06	22.05	1968.66	20.26	1973.37	8.09	1978.06	1.37	1963.37	26.3	1972.69	18.17		1965.81	39.41	1970.48	33.21	1975.19	10.74	1979.8	1.06	1969.86	81.09	1974.44	28.11
1988.14	22.16	1992.79	20.37	1997.48	8.19	2002.17	1.48	1987.37	26.33	1996.62	18.32		1989.9	39.22	1994.58	32.83	1999.28	11.2	2003.92	0.7665	1993.75	77.47	1998.4	26.9
2012.26	22.05	2016.79	20.32	2021.38	8.07		0	2011.39	26.21	2020.59	18.21		2014.02	39.08	2018.53	32.54	2023.14	11.71		0	2017.75	78.25	2022.39	26.32

## Sheet: Figure 2 ef
Fig. 2 e lipid mixing													Fig. 2 f content mixing
x: 0.5uM	y: 0.5uM	x: 2 uM	y: 2 uM	x: 4 uM	y: 4 uM	x: 10 uM	y: 10 uM	x: 0 uM	y: 0 uM	x: 1 uM	y: 1 uM		x: 0.5uM	y: 0.5uM	x: 2 uM	y: 2 uM	x: 4 uM	y: 4uM	x: 10 uM	y: 10 uM	x: 0 uM	y: 0 uM	x: 1 uM	y: 1 uM
0.2864	0	4.9436	0	9.5628	0	14.1711	0	9.3746	0	14.0179	0		2.0645	0	6.7377	0	11.326	0	15.9382	0	11.1697	0	15.7909	0
24.2278	0.0015831	28.849	0.35796	33.4392	0.1482	38.0115	0.17041	33.3287	0.12091	37.9419	0.14913		25.9979	-0.46553	30.6231	-0.057105	35.1953	-0.069079	39.7625	-1.37	35.0806	-0.32047	39.7231	-0.29509
48.0525	0.2251	52.5317	0.548	57.116	0.30502	61.8032	0.18848	57.1554	0.25388	61.7797	0.32244		49.7786	-0.7068	54.3038	-0.16275	58.9331	-0.071839	63.6313	-0.76451	58.9205	-0.22102	63.5408	-0.29509
71.9186	0.284	76.4918	0.59419	81.2401	0.23762	85.7383	0.18001	81.0813	0.25388	85.5935	0.43136		73.7197	-0.56488	78.3129	-0.65096	82.9881	-0.16855	87.5554	-0.71131	82.8453	-0.1851	87.3536	-0.16741
95.8487	0.49894	100.449	0.75977	105.102	0.55411	109.795	0.45394	104.815	0.24469	109.484	0.53218		97.5888	-0.87993	102.26	-0.32549	106.919	-0.48076	111.57	-1.02	106.587	-0.69063	111.302	0.18445
119.84	0.60243	124.331	0.87285	128.956	0.71862	133.504	0.55385	128.861	0.31492	133.523	0.6394		121.608	-0.8402	126.083	-1.07	130.727	-0.58575	135.307	-1.27	130.629	-0.005524	135.313	-0.25253
143.613	0.67461	148.125	0.88927	152.747	0.75407	157.333	0.46451	152.744	0.36906	157.374	0.54538		145.387	-0.90548	149.948	-0.94787	154.493	-0.36196	159.082	-1.41	154.536	-0.47241	159.108	-0.80295
167.374	0.84458	172.025	0.94524	176.631	0.75549	181.138	0.4549	176.509	0.40286	181.043	0.62652		169.174	-0.94522	173.839	-1.02	178.368	-0.49181	182.896	-1.12	178.246	-0.60224	182.871	-0.087958
191.204	0.80547	195.829	0.9672	200.36	0.78809	204.945	0.48307	200.4	0.4517	205.014	0.56069		192.973	-0.66139	197.583	-0.47395	202.117	-0.24315	206.75	-1.22	202.158	-0.50279	206.821	-1.14
215.049	0.69239	219.677	0.97005	224.231	0.6985	228.794	0.31534	224.341	0.33367	228.961	0.55727		216.836	-0.3747	221.446	-0.47966	225.996	-0.22934	230.537	-1.19	226.084	-0.29284	230.754	-0.81997
238.832	0.77077	243.5	0.80282	248.099	0.69618	252.742	0.2843	248.137	0.28042	252.845	0.69286		240.631	-0.022709	245.285	0.0257	249.913	-0.30393	254.561	-0.97173	249.937	-0.29284	254.655	-0.17876
262.841	0.70261	267.352	0.82979	271.961	0.54129	276.613	0.22975	272.058	0.38799	276.65	0.78416		264.595	-0.82033	269.096	-0.42827	273.74	-0.52496	278.399	-1.21	273.804	-0.17129	278.394	-0.4937
286.703	0.65718	291.34	0.83498	296.01	0.63689	300.665	0.31262	295.945	0.46498	300.483	0.75644		288.471	-0.62165	293.151	-0.41114	297.775	-0.071839	302.454	-1.16	297.707	-0.28456	302.265	-0.23551
310.769	0.68077	315.306	-0.22769	320.007	-0.048317	324.64	-0.021252	319.768	-0.27468	324.316	0.21942		312.55	-0.46837	317.102	-1.45	321.812	-0.44761	326.412	-1.06	321.536	-0.91714	326.097	-0.94196
334.711	-0.27564	339.327	0.42519	343.827	0.43683	348.453	0.57868	343.502	-0.069093	348.076	0.54033		336.466	-1.81	341.091	-0.66238	345.575	-0.27354	350.226	-1.09	345.293	-0.82599	349.881	-0.5618
358.526	-0.10221	363.103	0.74453	367.71	0.93385	372.403	1.23	367.532	-0.16254	372.072	0.9135		360.256	-1.69	364.899	-0.62241	369.533	0.43935	374.184	-0.15123	369.307	-1.08	373.809	-0.36886
382.472	-0.041274	387.027	1.12	391.617	1.55	396.25	2.18	391.191	-0.15124	395.701	1.56		384.228	-0.85155	388.786	0.62535	393.409	0.9893	398.036	1.5	392.957	-1.24	397.491	0.59591
406.323	0.12263	410.917	1.61	415.455	2.37	419.996	3.17	414.997	-0.20546	419.505	2.14		408.076	-0.72099	412.698	0.47685	417.248	2.13	421.761	2.92	416.758	-0.75969	421.242	1.48
430.068	0.43807	434.75	2.27	439.38	3.12	443.964	3.99	438.778	-0.16466	443.408	2.88		431.823	-0.68977	436.541	1.59	441.119	3.89	445.741	4.72	440.573	-1.28	445.179	2.32
454.043	0.68658	458.682	2.79	463.384	4.08	468.033	4.99	462.65	-0.16837	467.171	3.66		455.818	-0.13058	460.489	2.76	465.16	4.48	469.816	6.02	464.4	-1.16	468.92	2.68
478.089	1.04	482.733	3.53	487.234	4.71	491.851	5.77	486.543	-0.089413	491.065	4.36		479.849	0.5763	484.479	3.81	489.056	5.52	493.597	7.18	488.312	-1.14	492.892	3.69
501.897	1.43	506.512	4.15	511.074	5.48	515.609	6.63	510.386	-0.0060088	514.949	5.19		503.639	0.5252	508.273	4.22	512.839	7	517.364	7.72	512.139	-0.78179	516.708	4.89
525.649	1.53	530.381	4.76	535.095	6.24	539.756	7.21	534.327	0.00035131	538.975	5.93		527.447	0.79775	532.189	5.38	536.918	7.42	541.519	8.58	536.134	-0.85914	540.74	6.77
549.817	2.12	554.473	5.42	559.114	6.96	563.788	7.85	558.271	0.31315	562.775	6.58		551.586	0.67283	556.272	6.32	560.894	7.9	565.54	9.87	560.035	-0.84256	564.567	7.36
573.837	2.54	578.365	5.94	582.978	7.47	587.655	8.4	582.144	0.27847	586.816	7.24		575.62	1.82	580.111	8.02	584.757	9.26	589.457	10.98	583.962	-0.77903	588.613	7.9
597.743	2.92	602.363	6.51	606.986	8.09	611.679	8.61	606.129	0.29262	610.82	7.81		599.519	2.13	604.133	8.12	608.778	10.29	613.494	12.32	607.909	-0.62434	612.584	9.1
621.783	3.02	626.34	7	630.952	8.61	635.676	9.18	630.041	0.4956	634.609	8.2		623.558	2.89	628.125	10.2	632.745	11.25	637.433	13.11	631.845	-0.61605	636.396	9.71
645.73	3.28	650.349	7.52	655.005	8.96	659.685	9.75	654.019	0.56571	658.754	8.74		647.487	3.25	652.141	10.03	656.832	12.02	661.456	13.83	655.839	-0.063545	660.514	10.43
669.769	3.8	674.318	7.8	679.054	9.33	683.663	10.18	677.938	0.58076	682.529	9.23		671.516	4.08	676.122	11.11	680.827	12.6	685.42	13.69	679.679	-0.40334	684.345	11.21
693.706	4.17	698.236	8.4	702.918	9.81	707.606	10.6	701.811	0.87007	706.471	9.68		695.457	4.65	700.045	11.85	704.725	13.8	709.413	14.6	703.589	-0.27903	708.289	12.88
717.697	4.65	722.198	8.77	726.814	10.13	731.503	10.87	725.723	0.85146	730.328	10.11		719.431	5.24	723.949	12.84	728.606	14.16	733.303	15.47	727.482	-0.10222	732.094	13.02
741.605	4.82	746.203	9.19	750.8	10.64	755.345	11.09	749.706	0.96917	754.208	10.59		743.356	5.06	747.961	13.31	752.585	14.43	757.086	15.8	751.47	-0.22102	755.966	13.21
765.384	5.13	770.052	9.78	774.74	11.02	779.327	11.43	773.602	1.26	778.126	10.95		767.16	5.55	771.838	13.89	776.492	14.64	781.095	15.51	775.378	-0.060781	779.926	14.34
789.4	5.5	794.09	10.1	798.646	11.11	803.202	11.65	797.377	1.37	802.092	11.5		791.177	6	795.837	14.33	800.409	15.29	804.984	17.31	799.19	0.14366	803.829	15
813.288	5.77	817.907	10.23	822.491	11.42	827.183	11.87	821.362	1.53	825.997	11.76		815.063	6.54	819.655	15.23	824.263	16.49	828.987	17.47	823.116	0.013813	827.759	15.14
837.286	6.12	841.894	10.78	846.485	11.8	851.034	12.2	845.204	1.6	849.796	11.71		839.067	6.93	843.659	16.69	848.224	16.86	852.783	17.51	847.011	0.19063	851.59	15.19
861.081	6.46	865.638	11	870.148	11.95	874.866	12.44	869.049	1.66	873.644	12.04		862.823	7.51	867.378	15.22	871.972	16.07	876.653	18.03	870.841	0.082882	875.396	15.58
884.952	6.87	889.666	11.16	894.291	12.3	898.838	12.56	892.86	1.8	897.456	12.52		886.687	8.24	891.485	17.74	896.041	17.69	900.662	18.52	894.602	0.51113	899.23	16.86
908.967	7.13	913.539	11.45	918.193	12.56	922.773	12.74	916.664	1.94	921.314	12.72		910.731	7.96	915.337	17.97	919.961	17.8	924.582	18.54	918.413	1.29	923.093	16.9
932.869	7.54	937.544	11.92	942.232	12.77	946.891	12.91	940.5	2.28	945.232	13.07		934.628	9.22	939.289	17.52	944.021	18.09	948.674	19.01	942.29	0.7156	946.971	17.69
956.965	7.52	961.641	12.11	966.32	13.03	970.968	13.28	964.369	2.45	968.942	13.38		958.759	9.11	963.407	18.82	968.094	18.23	972.778	18.95	966.181	1.15	970.692	18.56
981.05	7.87	985.645	12.4	990.317	13.15	994.846	13.28	988.327	2.54	992.985	13.55		982.802	9.6	987.431	19.4	992.076	19.23	996.606	19.56	990.138	0.92561	994.791	19.27
1004.92	8.16	1009.56	12.58	1014.24	13.53	1018.78	13.42	1012.22	2.68	1016.73	13.79		1006.66	10.59	1011.35	19.9	1015.99	19.69	1020.57	19.85	1013.99	1.87	1018.49	19.39
1028.87	8.45	1033.43	12.78	1037.95	13.38	1042.52	13.57	1036.11	2.98	1040.7	13.88		1030.64	10.89	1035.18	20.63	1039.74	19.42	1044.33	20.17	1037.9	1.58	1042.45	19.4
1052.63	8.61	1057.19	12.95	1061.79	13.7	1066.5	13.86	1060.05	3.1	1064.71	14.2		1054.42	11.38	1058.95	20.4	1063.6	19.56	1068.29	20.33	1061.86	1.61	1066.47	19.29
1076.57	8.84	1081.1	13.23	1085.6	14.02	1090.21	13.98	1083.95	3.1	1088.67	14.15		1078.31	11.74	1082.86	21.64	1087.41	20.02	1091.97	19.92	1085.79	1.81	1090.44	19.16
1100.25	9.09	1104.84	13.57	1109.47	14.21	1114.12	14.24	1107.9	3.41	1112.5	14.51		1102.02	11.99	1106.59	21.01	1111.29	19.72	1115.9	20.86	1109.67	2.22	1114.3	20.07
1124.18	9.51	1128.66	13.82	1133.26	14.15	1137.78	14.26	1131.77	3.55	1136.46	14.73		1125.91	12.34	1130.43	20.95	1135.01	20.09	1139.55	20.26	1133.56	2.53	1138.22	20.37
1147.84	9.78	1152.47	13.89	1157.19	14.42	1161.69	14.29	1155.77	3.7	1160.27	14.66		1149.6	12.4	1154.28	22.1	1158.93	21.01	1163.47	20.95	1157.52	2.93	1162.04	21.47
1171.77	9.8	1176.37	14.29	1181.03	14.49	1185.69	14.38	1179.74	3.87	1184.24	15.05		1173.53	12.71	1178.17	22.9	1182.78	21.57	1187.45	21.71	1181.49	2.79	1185.99	21.98
1195.76	10.07	1200.45	14.35	1205.07	14.68	1209.71	14.56	1203.36	3.98	1207.95	15.12		1197.54	13.64	1202.19	22.88	1206.84	21.42	1211.47	21.75	1205.15	2.64	1209.72	21.66
1219.77	10.04	1224.38	14.4	1228.92	14.96	1233.5	14.74	1227.23	4.04	1231.82	15.35		1221.56	13.58	1226.15	23.24	1230.69	22.46	1235.25	21.94	1229.05	2.96	1233.58	21.55
1243.54	10.39	1248.14	14.47	1252.86	14.83	1257.48	14.69	1251.08	4.28	1255.75	15.29		1245.34	14.25	1249.94	24.17	1254.62	21.79	1259.26	21.96	1252.84	3.11	1257.52	21.91
1267.56	10.69	1272.16	14.6	1276.89	15.08	1281.54	14.99	1274.88	4.39	1279.47	15.51		1269.34	13.86	1273.96	23.3	1278.65	22.25	1283.32	21.86	1276.63	3.46	1281.26	23.03
1291.6	10.92	1296.18	14.79	1300.8	14.96	1305.44	15.04	1298.73	4.59	1303.33	15.71		1293.37	14.81	1297.92	23.73	1302.57	21.85	1307.24	21.58	1300.51	3.55	1305.09	23.12
1315.52	10.97	1320.07	14.89	1324.69	15.31	1329.4	15.08	1322.81	4.81	1327.41	15.82		1317.3	14.31	1321.84	24.41	1326.51	22.16	1331.15	22.34	1324.56	3.63	1329.17	22.83
1339.44	11.33	1344.01	15.02	1348.56	15.4	1353.23	15.17	1346.61	4.9	1351.23	16.02		1341.24	15.42	1345.81	24.21	1350.38	22.14	1354.98	23.08	1348.38	3.96	1353.06	23.27
1363.28	11.37	1367.93	15.33	1372.57	15.47	1377.22	15.22	1370.72	4.97	1375.27	16.19		1365.04	16.13	1369.72	24.88	1374.32	22.66	1378.99	22.87	1372.54	4.36	1377.06	23.1
1387.28	11.58	1391.92	15.39	1396.43	15.63	1401.04	15.32	1394.54	5.1	1399.19	16.21		1389.03	16.05	1393.69	24.96	1398.2	23.19	1402.83	22.32	1396.36	3.69	1400.94	22.8
1411.13	11.63	1415.81	15.39	1420.36	15.66	1424.95	15.61	1418.41	5.38	1422.99	16.37		1412.9	16.22	1417.62	25.5	1422.17	23.83	1426.7	23.44	1420.21	4.06	1424.74	22.98
1435	11.99	1439.6	15.89	1444.21	15.74	1448.73	15.44	1442.51	5.43	1447.02	16.46		1436.74	16.59	1441.35	26.68	1445.96	23.56	1450.5	23.53	1444.26	3.93	1448.84	24.22
1458.81	12.08	1463.41	15.93	1468	15.74	1472.55	15.58	1466.48	5.56	1471.07	16.55		1460.62	16.52	1465.21	25.94	1469.77	23.51	1474.32	23.08	1468.26	4.67	1472.82	24.7
1482.61	12.17	1487.17	15.9	1491.73	16.01	1496.37	15.72	1490.23	5.77	1494.83	16.7		1484.4	17.14	1488.94	25.65	1493.48	23.66	1498.18	22.3	1492.04	5.27	1496.61	24.45
1506.48	12.41	1511.11	16.13	1515.74	16.13	1520.42	15.69	1514.06	5.88	1518.66	16.69		1508.22	16.48	1512.87	25.66	1517.55	23.85	1522.17	22.33	1515.82	4.93	1520.43	24.13
1530.47	12.51	1535.13	16.45	1539.83	16.07	1544.45	15.59	1537.97	6.17	1542.56	16.93		1532.22	17.24	1536.94	26.14	1541.59	24.08	1546.22	23.81	1539.73	5.5	1544.34	24.59
1554.53	12.49	1559.14	16.42	1563.73	16.26	1568.41	15.78	1561.93	6.38	1566.64	16.88		1556.29	17.22	1560.89	27.27	1565.56	23.75	1570.16	24.41	1563.76	5.94	1568.42	24.81
1578.44	12.79	1583.05	16.45	1587.55	16.19	1592.19	15.89	1586.04	6.36	1590.58	17.01		1580.19	17.87	1584.81	27.24	1589.29	24.02	1594.02	24.02	1587.82	5.43	1592.32	24.38
1602.32	12.86	1606.9	16.63	1611.44	16.35	1616.04	15.91	1609.69	6.44	1614.24	17.22		1604.05	18.47	1608.68	27.67	1613.23	24.25	1617.8	23.65	1611.45	6.11	1616.05	23.91
1626.08	13.03	1630.65	16.65	1635.28	16.38	1639.89	16.05	1633.53	6.48	1638.07	16.98		1627.84	18.8	1632.44	27.15	1637.02	24.14	1641.66	25.25	1635.31	5.8	1639.84	25.21
1649.94	13.24	1654.63	16.86	1659.29	16.68	1663.89	16.21	1657.35	6.68	1662.01	17.23		1651.75	19.18	1656.45	28.12	1661.04	24.98	1665.65	23.92	1659.13	5.96	1663.76	25.45
1673.95	13.46	1678.56	17.02	1683.07	16.56	1687.6	16.33	1681.16	6.78	1685.68	17.35		1675.76	18.59	1680.31	27.33	1684.86	25.1	1689.41	24.92	1682.91	5.98	1687.43	26.14
1697.71	13.44	1702.38	16.85	1707.05	16.68	1711.75	16.11	1705.1	7.07	1709.72	17.57		1699.44	18.67	1704.16	27.34	1708.85	24.01	1713.5	23.2	1706.87	7.21	1711.51	26.92
1721.79	13.73	1726.42	17.09	1731.07	16.84	1735.57	16.11	1728.92	7.13	1733.6	17.77		1723.54	18.54	1728.22	26.45	1732.82	23.77	1737.32	23.41	1730.71	6.83	1735.4	26.41
1745.61	13.77	1750.25	17.31	1754.96	16.8	1759.65	16.33	1752.96	7.42	1757.5	17.66		1747.38	18.87	1752.06	26.78	1756.73	25.02	1761.41	23.28	1754.76	6.25	1759.31	26.26
1769.69	14.02	1774.32	17.14	1778.99	16.91	1783.66	16.5	1776.78	7.43	1781.43	17.65		1771.44	19.38	1776.12	27.39	1780.81	25	1785.43	23.91	1778.54	6.8	1783.26	26.42
1793.73	14.05	1798.32	17.2	1802.83	16.98	1807.48	16.62	1800.64	7.57	1805.29	17.76		1795.52	19.01	1800.07	28.36	1804.59	24.81	1809.23	24.81	1802.46	7.56	1807.04	26.02
1817.53	14.17	1822.19	17.44	1826.86	16.98	1831.55	16.62	1824.51	7.56	1829.07	17.63		1819.26	20.11	1823.95	28.94	1828.64	25.45	1833.3	24.15	1826.26	6.96	1830.81	26.89
1841.61	14.18	1846.14	17.62	1850.72	16.95	1855.26	16.42	1848.27	7.61	1852.93	17.73		1843.37	19.84	1847.93	29.45	1852.49	25.73	1857.05	25.51	1850.02	7.6	1854.69	25.9
1865.36	14.48	1869.95	17.62	1874.49	17.17	1879.02	16.69	1872.13	7.76	1876.76	17.87		1867.12	21.38	1871.72	30.4	1876.27	26.31	1880.82	25.43	1873.9	7.17	1878.56	26.49
1889.11	14.33	1893.71	17.73	1898.23	17.25	1902.89	16.55	1896.04	7.92	1900.71	18.02		1890.84	20.77	1895.45	30.08	1900.05	26.62	1904.66	25.57	1897.86	7.32	1902.46	26.32
1912.96	14.54	1917.59	17.69	1922.12	17.28	1926.71	16.81	1919.93	8.2	1924.5	18.08		1914.72	21.78	1919.35	29.37	1923.89	25.76	1928.45	25.58	1921.68	7.71	1926.25	27.17
1936.73	14.68	1941.27	17.88	1945.8	17.32	1950.43	16.93	1943.96	8.3	1948.59	18.36		1938.5	20.77	1943.02	29.15	1947.55	24.98	1952.19	24.87	1945.71	8.24	1950.41	26.64
1960.49	14.84	1965.09	17.93	1969.79	17.39	1974.44	17.01	1968.1	8.41	1972.69	18.17		1962.23	21.28	1966.91	28.56	1971.58	25.98	1976.22	24.76	1969.86	8.22	1974.44	28.11
1984.52	14.89	1989.06	17.88	1993.65	17.43	1998.33	16.87	1991.95	8.59	1996.62	18.32		1986.26	21.74	1990.85	29.75	1995.47	25.62	2000.09	26.35	1993.75	8.47	1998.4	26.9
2008.4	14.94	2012.95	18.07	2017.54	17.33	2022.05	16.94	2016	8.52	2020.59	18.21		2010.19	22.22	2014.72	30.31	2019.31	26.45		0	2017.75	8.21	2022.39	26.32

## Sheet: Figure 3 ab
Fig. 3 a lipid mixing													Fig. 3 b content mixing
x: M13+αSNAP FS	y: M13+αSNAP FS	x: M13+M18+αSNAP FS	y: M13+M18+αSNAP FS	x: M13+αSNAP WT	y: M13+αSNAP WT	x: M13+M18+αSNAP WT	y: M13+M18+αSNAP WT	x: M13+M18	y: M13+M18	x: M13	y: M13		x: M13+αSNAP FS	y: M13+αSNAP FS	x: M13+M18+αSNAP FS	y: M13+M18+αSNAP FS	x: M13+αSNAP WT	y: M13+αSNAP WT	x: M13+M18+αSNAP WT	y: M13+M18+αSNAP WT	x: M13+M18	y: M13+M18	x: M13	y: M13
0.2803	0	4.9158	0	9.3746	0	14.0179	0	0.2742	0	4.8514	0		2.0566	0	6.7278	0	15.7909	0	6.6305	0	11.1697	0	2.0203	0
24.1943	-0.12533	28.7465	2.31	33.3287	0.12091	37.9419	0.14913	24.0803	3.75	28.6835	4.9		25.9804	-0.44651	30.5636	2.37	39.7231	-0.0032047	30.4776	-0.29509	35.0806	9.97	25.8394	7.83
48.0225	1.65	52.6035	4.09	57.1554	0.25388	61.7797	0.32244	48.008	6.6	52.6202	7.77		49.8215	2.09	54.3618	5.21	63.5408	-0.0022102	54.3853	-0.29509	58.9205	16.79	49.7681	14.91
72.0615	2.86	76.6647	5.54	81.0813	0.25388	85.5935	0.43136	71.8638	8.98	76.432	9.68		73.8136	4.8	78.4519	7.18	87.3536	-0.001851	78.2531	-0.16741	82.8453	21.38	73.6019	20.35
96.0696	4.27	100.603	7.01	104.815	0.24469	109.484	0.53218	95.6712	10.64	100.234	10.77		97.8247	6.88	102.399	9.23	111.302	-0.0069063	102.011	0.18445	106.587	25.44	97.4233	24.93
119.867	5.11	124.609	7.92	128.861	0.31492	133.523	0.6394	119.6	11.98	124.186	11.58		121.689	9.19	126.432	12	135.313	-5.524e-05	125.987	-0.25253	130.629	27.03	121.372	28.74
143.981	6.1	148.642	8.58	152.744	0.36906	157.374	0.54538	143.615	13.07	148.186	12.42		145.756	10.87	150.4	13.1	159.108	-0.0047241	149.924	-0.80295	154.536	30.26	145.389	30.81
167.967	6.68	172.513	9.27	176.509	0.40286	181.043	0.62652	167.395	13.73	171.949	12.92		169.743	12.94	174.329	16.41	182.871	-0.0060224	173.72	-0.087958	178.246	31.02	169.156	33.62
191.99	7.4	196.6	10.03	200.4	0.4517	205.014	0.56069	191.156	14.38	195.829	13.36		193.721	14.35	198.347	16.27	206.821	-0.0050279	197.649	-1.14	202.158	32.08	192.966	35.86
215.904	7.72	220.552	10.46	224.341	0.33367	228.961	0.55727	215.116	14.81	219.691	13.61		217.679	14.43	222.311	17.43	230.754	-0.0029284	221.501	-0.81997	226.084	32.57	216.861	35.57
239.881	8.27	244.453	10.91	248.137	0.28042	252.845	0.69286	239.03	15.15	243.551	13.72		241.64	15.16	246.19	18.16	254.655	-0.0029284	245.322	-0.17876	249.937	33.76	240.755	37.02
263.79	8.78	268.424	11.2	272.058	0.38799	276.65	0.78416	262.938	15.63	267.529	14.35		265.57	17.61	270.194	19.04	278.394	-0.0017129	269.316	-0.4937	273.804	36.6	264.682	39.84
287.739	9.03	292.228	11.74	295.945	0.46498	300.483	0.75644	286.699	16.08	291.322	14.52		289.484	17.43	293.981	20.47	302.265	-0.0028456	293.117	-0.23551	297.707	36.08	288.443	40.44
311.637	9.33	316.243	11.98	319.768	-0.27468	324.316	0.21942	310.551	16.66	315.207	17.13		313.387	19.12	318.026	20.71	326.097	-0.0091714	316.955	-0.94196	321.536	49.05	312.333	41.91
335.714	9.95	340.356	14.52	343.502	-0.069093	348.076	0.54033	334.388	17.06	338.945	18.68		337.495	22.47	342.125	31.01	349.881	-0.0082599	340.704	-0.5618	345.293	54.89	336.162	42.86
359.557	10.96	364.152	15.74	367.532	-0.16254	372.072	0.9135	358.19	17.18	362.88	19.41		361.312	24.83	365.931	34.64	373.809	-0.0108	364.652	-0.36886	369.307	59.86	359.964	44.03
383.576	11.63	388.229	16.29	391.191	-0.15124	395.701	1.56	382.104	17.51	386.6	20.29		385.331	24.55	390.058	37.4	397.491	-0.0124	388.365	0.59591	392.957	61.7	383.848	42.83
407.539	12.22	412.069	17.19	414.997	-0.20546	419.505	2.14	405.786	17.82	410.431	20.6		409.294	26.06	413.876	39.16	421.242	-0.0075969	412.178	1.48	416.758	62.29	407.565	43.88
431.493	12.61	436.173	17.78	438.778	-0.16466	443.408	2.88	429.539	17.97	434.109	21.11		433.257	27.46	437.924	40.85	445.179	-0.0128	435.856	2.32	440.573	63.55	431.273	44.37
455.529	13.05	460.193	18.31	462.65	-0.16837	467.171	3.66	453.48	18.05	458.082	21.16		457.31	27.26	461.944	41.54	468.92	-0.0116	459.881	2.68	464.4	66.2	455.225	44.34
479.567	13.54	484.118	18.5	486.543	-0.089413	491.065	4.36	477.218	18.22	481.856	21.7		481.344	29.64	485.881	42.78	492.892	-0.0114	483.693	3.69	488.312	66.92	479.024	45.7
503.506	13.8	508.152	19.07	510.386	-0.0060088	514.949	5.19	501.201	18.73	505.748	22.28		505.297	30.07	509.924	44.44	516.708	-0.0078179	507.519	4.89	512.139	68.06	502.993	47
527.508	14.13	532.112	19.36	534.327	0.00035131	538.975	5.93	524.992	19.23	529.62	22.53		529.254	30.97	533.887	45.73	540.74	-0.0085914	531.427	6.77	536.134	69.81	526.747	47.66
551.32	14.52	555.851	19.44	558.271	0.31315	562.775	6.58	549.045	19.35	553.62	22.81		553.069	31.45	557.654	45.26	564.567	-0.0084256	555.423	7.36	560.035	70.99	550.799	48.4
575.231	14.63	579.907	19.9	582.144	0.27847	586.816	7.24	572.849	19.74	577.51	23.15		577	30.97	581.655	45.07	588.613	-0.0077903	579.264	7.9	583.962	72.35	574.629	49.58
599.199	15.12	603.769	19.83	606.129	0.29262	610.82	7.81	596.887	19.97	601.433	23.28		601.004	31.69	605.542	46.16	612.584	-0.0062434	603.197	9.1	607.909	72.55	598.667	48.79
623.018	15.11	627.603	20	630.041	0.4956	634.609	8.2	620.876	19.88	625.378	23.19		624.788	32.51	629.365	46.61	636.396	-0.0061605	627.16	9.71	631.845	72.03	622.615	48.52
646.81	15.46	651.399	20.22	654.019	0.56571	658.754	8.74	644.717	19.99	649.336	23.32		648.59	33.21	653.205	47.73	660.514	-0.00063545	651.129	10.43	655.839	73.23	646.475	49.35
670.691	15.71	675.324	20.47	677.938	0.58076	682.529	9.23	668.809	20.07	673.37	23.26		672.459	34.38	677.074	49.33	684.345	-0.0040334	675.177	11.21	679.679	71.63	670.579	49.19
694.676	15.85	699.305	20.69	701.811	0.87007	706.471	9.68	692.651	20.27	697.138	23.71		696.465	35.2	701.082	48.94	708.289	-0.0027903	698.901	12.88	703.589	72.6	694.389	50.35
718.529	16.06	723.045	20.58	725.723	0.85146	730.328	10.11	716.607	20.51	721.202	23.67		720.267	35.3	724.843	49.89	732.094	-0.0010222	722.99	13.02	727.482	74.03	718.347	50.77
742.362	16.16	747.042	21.08	749.706	0.96917	754.208	10.59	740.398	20.72	745.055	24.11		744.135	34.97	748.801	50	755.966	-0.0022102	746.86	13.21	751.47	74.64	742.152	52.43
766.354	16.33	771.04	21.17	773.602	1.26	778.126	10.95	764.26	20.85	768.917	24.08		768.141	35.65	772.782	49.64	779.926	-0.00060781	770.736	14.34	775.378	72.8	766.052	50.86
790.528	16.44	795.037	21.1	797.377	1.37	802.092	11.5	788.227	20.41	792.797	24.11		792.265	35.72	796.811	49.13	803.829	0.0014366	794.556	15	799.19	73.69	789.951	49.93
814.528	16.63	819.18	21.3	821.362	1.53	825.997	11.76	812.139	20.28	816.764	24.32		816.312	36	820.981	51.28	827.759	0.00013813	818.552	15.14	823.116	74.06	813.88	50.57
838.68	16.7	843.188	21.32	845.204	1.6	849.796	11.71	836.041	20.25	840.664	24.14		840.41	35.7	844.965	49.39	851.59	0.0019063	842.421	15.19	847.011	71.64	837.804	49.81
862.499	16.81	867.134	21.3	869.049	1.66	873.644	12.04	859.898	20.45	864.521	24.3		864.228	35.15	868.93	49.03	875.396	0.00082882	866.261	15.58	870.841	72.01	861.638	50.15
886.495	17.36	891.096	21.37	892.86	1.8	897.456	12.52	883.7	20.45	888.29	24.15		888.235	35.42	892.898	49.31	899.23	0.0051113	890.077	16.86	894.602	73.44	885.449	52.09
910.416	16.93	914.897	21.46	916.664	1.94	921.314	12.72	907.518	20.41	912.135	24.19		912.153	36.43	916.667	50	923.093	0.0129	913.883	16.9	918.413	73.93	909.256	51.11
934.382	17.23	938.88	21.71	940.5	2.28	945.232	13.07	931.389	20.57	935.928	24.45		936.112	37.22	940.641	51.75	946.971	0.007156	937.702	17.69	942.29	74.55	933.178	52.48
958.18	17.2	962.784	21.87	964.369	2.45	968.942	13.38	955.277	20.95	959.865	24.66		959.919	37.69	964.609	51.65	970.692	0.0115	961.624	18.56	966.181	77.32	957.048	53.53
982.218	17.4	986.826	21.96	988.327	2.54	992.985	13.55	979.001	20.96	983.601	24.78		984.006	37.82	988.638	52.51	994.791	0.0092561	985.41	19.27	990.138	77.83	980.769	52.76
1006.19	17.42	1010.81	21.97	1012.22	2.68	1016.73	13.79	1003.08	21.18	1007.64	24.87		1007.95	38.3	1012.62	51.85	1018.49	0.0187	1009.4	19.39	1013.99	76.14	1004.86	53.41
1030.36	17.61	1034.87	21.99	1036.11	2.98	1040.7	13.88	1026.78	21.15	1031.44	24.92		1032.12	38.45	1036.63	52.66	1042.45	0.0158	1033.2	19.4	1037.9	76.41	1028.57	53.53
1054.14	17.81	1058.81	22.09	1060.05	3.1	1064.71	14.2	1050.76	21.45	1055.37	24.96		1055.94	38.19	1060.55	51.79	1066.47	0.0161	1057.13	19.29	1061.86	75.65	1052.55	53.64
1078.07	17.67	1082.72	22.06	1083.95	3.1	1088.67	14.15	1074.79	21.29	1079.39	24.97		1079.82	38.7	1084.46	51.8	1090.44	0.0181	1081.18	19.16	1085.79	74.65	1076.54	52.72
1102.02	17.75	1106.55	22.25	1107.9	3.41	1112.5	14.51	1098.74	21.29	1103.38	25.21		1103.76	37.79	1108.32	51.88	1114.3	0.0222	1105.14	20.07	1109.67	75.6	1100.51	53.67
1125.93	17.84	1130.48	22.37	1131.77	3.55	1136.46	14.73	1122.59	21.45	1127.23	25.17		1127.71	39.19	1132.26	51.65	1138.22	0.0253	1128.99	20.37	1133.56	76.39	1124.39	53.67
1149.92	18.04	1154.45	22.21	1155.77	3.7	1160.27	14.66	1146.52	21.85	1151.06	25.19		1151.68	38.77	1156.22	53.37	1162.04	0.0293	1152.86	21.47	1157.52	76.36	1148.25	55.15
1173.88	18.04	1178.47	22.31	1179.74	3.87	1184.24	15.05	1170.32	21.7	1174.98	25.18		1175.62	40.08	1180.29	52.78	1185.99	0.0279	1176.8	21.98	1181.49	77.6	1172.1	54.73
1197.97	17.95	1202.55	22.24	1203.36	3.98	1207.95	15.12	1194.28	21.93	1198.83	25.41		1199.71	39.94	1204.36	53	1209.72	0.0264	1200.59	21.66	1205.15	77.02	1196.05	54.25
1222.04	18.28	1226.6	22.23	1227.23	4.04	1231.82	15.35	1218.02	21.73	1222.69	25.44		1223.77	39.54	1228.34	52.42	1233.58	0.0296	1224.46	21.55	1229.05	77.47	1219.82	55.03
1246.02	18.33	1250.64	22.42	1251.08	4.28	1255.75	15.29	1241.9	21.88	1246.4	25.22		1247.82	40.14	1252.41	52.5	1257.52	0.0311	1248.21	21.91	1252.84	76.11	1243.65	54.71
1269.86	18.34	1274.47	22.58	1274.88	4.39	1279.47	15.51	1265.82	21.83	1270.31	25.25		1271.6	39.39	1276.23	51.89	1281.26	0.0346	1272.12	23.03	1276.63	77.48	1267.56	55.08
1293.86	18.54	1298.41	22.54	1298.73	4.59	1303.33	15.71	1289.55	21.95	1294.12	25.57		1295.66	39.35	1300.2	52.41	1305.09	0.0355	1295.88	23.12	1300.51	76.35	1291.35	56.23
1317.85	18.56	1322.49	22.5	1322.81	4.81	1327.41	15.82	1313.42	22.19	1318.1	25.54		1319.58	39.52	1324.29	51.19	1329.17	0.0363	1319.91	22.83	1324.56	77.92	1315.22	56.75
1341.93	18.65	1346.59	22.4	1346.61	4.9	1351.23	16.02	1337.48	22.33	1342.1	25.47		1343.74	39.31	1348.39	51.76	1353.06	0.0396	1343.85	23.27	1348.38	77.31	1339.23	56.44
1365.89	18.82	1370.5	22.52	1370.72	4.97	1375.27	16.19	1361.35	22.36	1366.02	25.53		1367.69	40.08	1372.29	51.53	1377.06	0.0436	1367.78	23.1	1372.54	76.33	1363.12	55.93
1389.75	18.78	1394.33	22.52	1394.54	5.1	1399.19	16.21	1385.37	22.18	1389.89	25.62		1391.54	40.36	1396.09	52.78	1400.94	0.0369	1391.66	22.8	1396.36	76.36	1387.13	54.22
1413.79	18.66	1418.3	22.69	1418.41	5.38	1422.99	16.37	1409.24	22.23	1413.87	25.37		1415.52	40.52	1420.11	54.01	1424.74	0.0406	1415.66	22.98	1420.21	76.02	1411	56.1
1437.54	18.68	1442.19	22.62	1442.51	5.43	1447.02	16.46	1433.04	22.32	1437.77	25.5		1439.31	40.89	1443.95	53.41	1448.84	0.0393	1439.6	24.22	1444.26	76.71	1434.84	56
1461.56	18.88	1466.14	22.72	1466.48	5.56	1471.07	16.55	1457.14	22.39	1461.86	25.67		1463.33	40.77	1467.93	53.71	1472.82	0.0467	1463.62	24.7	1468.26	77.49	1458.95	56.86
1485.46	18.99	1490.06	22.62	1490.23	5.77	1494.83	16.7	1481.12	22.44	1485.66	25.77		1487.19	40.87	1491.83	53.72	1496.61	0.0527	1487.49	24.45	1492.04	78.86	1482.91	57.55
1509.41	18.88	1513.92	22.71	1514.06	5.88	1518.66	16.69	1504.9	22.79	1509.48	25.77		1511.18	39.61	1515.74	52.9	1520.43	0.0493	1511.27	24.13	1515.82	77.43	1506.63	56.15
1533.23	18.81	1537.87	22.89	1537.97	6.17	1542.56	16.93	1528.71	22.42	1533.32	25.85		1535.03	39.92	1539.66	53.6	1544.34	0.055	1535.13	24.59	1539.73	78.73	1530.51	57.27
1557.23	18.88	1561.88	22.69	1561.93	6.38	1566.64	16.88	1552.64	22.42	1557.32	26.03		1559.01	41.58	1563.62	54.03	1568.42	0.0594	1559.06	24.81	1563.76	80.77	1554.42	55.93
1581.13	18.75	1585.75	22.81	1586.04	6.36	1590.58	17.01	1576.71	22.68	1581.32	25.9		1582.93	40.71	1587.54	52.94	1592.32	0.0543	1583.08	24.38	1587.82	79.54	1578.48	57.55
1604.94	18.92	1609.42	22.73	1609.69	6.44	1614.24	17.22	1600.63	22.53	1605.12	25.97		1606.66	41.06	1611.18	53.78	1616.05	0.0611	1606.87	23.91	1611.45	77.27	1602.36	56.74
1628.65	18.99	1633.36	23.01	1633.53	6.48	1638.07	16.98	1624.36	22.65	1629.03	25.92		1630.44	41.36	1635.11	54.19	1639.84	0.058	1630.78	25.21	1635.31	76.77	1626.17	55.77
1652.73	18.9	1657.22	22.99	1657.35	6.68	1662.01	17.23	1648.13	22.38	1652.71	25.83		1654.45	40.79	1659.02	54.44	1663.76	0.0596	1654.47	25.45	1659.13	76.48	1649.86	55.43
1676.69	19.11	1681.37	22.87	1681.16	6.78	1685.68	17.35	1672.07	22.56	1676.57	25.79		1678.49	42.05	1683.17	53.01	1687.43	0.0598	1678.38	26.14	1682.91	79.51	1673.82	57.31
1700.65	18.98	1705.29	22.94	1705.1	7.07	1709.72	17.57	1695.72	22.57	1700.41	26.06		1702.45	40.22	1707.08	53.18	1711.51	0.0721	1702.21	26.92	1706.87	79.59	1697.53	58.95
1724.66	19.06	1729.3	22.85	1728.92	7.13	1733.6	17.77	1719.8	22.92	1724.39	26.12		1726.43	40.7	1731.11	52.96	1735.4	0.0683	1726.17	26.41	1730.71	79.75	1721.54	58.11
1748.64	19.07	1753.31	22.94	1752.96	7.42	1757.5	17.66	1743.69	22.96	1748.29	26.21		1750.42	41.8	1755.08	54.51	1759.31	0.0625	1750.1	26.26	1754.76	79.37	1745.49	59.25
1772.69	19.15	1777.24	23.17	1776.78	7.43	1781.43	17.65	1767.62	22.94	1772.14	26.1		1774.5	42.16	1779.01	54.58	1783.26	0.068	1773.89	26.42	1778.54	79.87	1769.38	58.11
1796.75	19.36	1801.36	22.8	1800.64	7.57	1805.29	17.76	1791.58	22.83	1796.06	26.05		1798.55	42.62	1803.14	55.17	1807.04	0.0756	1797.81	26.02	1802.46	79.28	1793.31	58.22
1820.74	19.12	1825.34	23.08	1824.51	7.56	1829.07	17.63	1815.36	22.81	1819.89	26.11		1822.47	42.76	1827.14	54.17	1830.81	0.0696	1821.64	26.89	1826.26	78.28	1817.15	58.29
1844.6	19.26	1849.17	23.1	1848.27	7.61	1852.93	17.73	1839.12	22.97	1843.74	25.94		1846.37	42.6	1850.94	54.64	1854.69	0.076	1845.49	25.9	1850.02	77.33	1840.91	56.78
1868.6	19.33	1873.29	22.96	1872.13	7.76	1876.76	17.87	1862.99	22.9	1867.62	25.92		1870.4	41.72	1875.1	54.07	1878.56	0.0717	1869.37	26.49	1873.9	76.4	1864.77	57.11
1892.72	19.34	1897.39	23	1896.04	7.92	1900.71	18.02	1886.86	22.87	1891.51	26.06		1894.49	42.3	1899.2	53.42	1902.46	0.0732	1893.27	26.32	1897.86	80.89	1888.65	57.64
1916.71	19.3	1921.21	22.95	1919.93	8.2	1924.5	18.08	1910.76	23.11	1915.28	26.22		1918.48	41.43	1922.96	54.5	1926.25	0.0771	1917.08	27.17	1921.68	79.42	1912.5	58.47
1940.49	19.16	1945.1	23.32	1943.96	8.3	1948.59	18.36	1934.58	23.09	1939.23	26.19		1942.22	43.83	1946.87	54.86	1950.41	0.0824	1941.03	26.64	1945.71	80.54	1936.33	59.61
1964.32	19.34	1968.94	23.03	1968.1	8.41	1972.69	18.17	1958.71	23.07	1963.37	26.3		1966.12	43.13	1970.73	55.42	1974.44	0.0822	1965.19	28.11	1969.86	81.09	1960.51	58.24
1988.4	19.32	1992.97	23.16	1991.95	8.59	1996.62	18.32	1982.76	23.06	1987.37	26.33		1990.16	43.36	1994.77	55.34	1998.4	0.0847	1989.11	26.9	1993.75	77.47	1984.54	58.87
2012.37	19.43	2016.96	23.21	2016	8.52	2020.59	18.21	2006.7	23.16	2011.39	26.21		2014.13	42.27	2018.77	55.76	2022.39	0.0821	2013.12	26.32	2017.75	78.25	2008.48	58.31
											0			0		0		0.0835		27.37		0		0
											0			0		0		0.0846		26.82		0		0
											0			0		0		0.0908		28.14		0		0
											0			0		0		0.0902		27.46		0		0
											0			0		0		0.0926		28.49		0		0

## Sheet: Figure 3 cd
Fig. 3 c lipid mixing													Fig. 3 d content mixing
x: M13+αSNAP KE	y: M13+αSNAP KE	x: M13+M18+αSNAP KE	y: M13+M18+αSNAP KE	x: M13+αSNAP WT	y: M13+αSNAP WT	x: M13+M18+αSNAP WT	y: M13+M18+αSNAP WT	x: M13+M18	y: M13+M18	x: M13	y: M13		x: M13+αSNAP KE	y: M13+αSNAP KE	x: M13+M18+αSNAP KE	y: M13+M18+αSNAP KE	x: M13+αSNAP WT	y: M13+αSNAP WT	x: M13+M18+αSNAP WT	y: M13+M18+αSNAP WT	x: M13+M18	y: M13+M18	x: M13	y: M13
9.562	0	14.1462	0	9.3746	0	14.0179	0	0.2742	0	4.8514	0		11.3131	0	15.8903	0	15.7909	0	6.6305	0	11.1697	0	2.0203	0
33.3417	1.04	37.9039	1.49	33.3287	0.12091	37.9419	0.14913	24.0803	3.75	28.6835	4.9		35.1198	1.3	39.668	0.77414	39.7231	-0.32047	30.4776	-0.29509	35.0806	9.97	25.8394	7.83
57.2189	2.91	61.9331	3.73	57.1554	0.25388	61.7797	0.32244	48.008	6.6	52.6202	7.77		59.0402	3.38	63.6962	3.36	63.5408	-0.22102	54.3853	-0.29509	58.9205	16.79	49.7681	14.91
81.36	4.62	85.9982	6.29	81.0813	0.25388	85.5935	0.43136	71.8638	8.98	76.432	9.68		83.1671	5.75	87.7473	5.99	87.3536	-0.1851	78.2531	-0.16741	82.8453	21.38	73.6019	20.35
105.214	6.21	109.721	8.12	104.815	0.24469	109.484	0.53218	95.6712	10.64	100.234	10.77		106.964	8.34	111.519	8.61	111.302	-0.69063	102.011	0.18445	106.587	25.44	97.4233	24.93
129.194	7.19	133.822	9.68	128.861	0.31492	133.523	0.6394	119.6	11.98	124.186	11.58		130.963	10.43	135.634	10.32	135.313	-0.005524	125.987	-0.25253	130.629	27.03	121.372	28.74
153.279	7.97	157.847	9.43	152.744	0.36906	157.374	0.54538	143.615	13.07	148.186	12.42		155.072	12.04	159.636	12.33	159.108	-0.47241	149.924	-0.80295	154.536	30.26	145.389	30.81
177.071	8.94	181.817	10.37	176.509	0.40286	181.043	0.62652	167.395	13.73	171.949	12.92		178.897	13.93	183.641	13.59	182.871	-0.60224	173.72	-0.087958	178.246	31.02	169.156	33.62
201.101	9.32	205.728	11.03	200.4	0.4517	205.014	0.56069	191.156	14.38	195.829	13.36		202.85	14.72	207.552	14.38	206.821	-0.50279	197.649	-1.14	202.158	32.08	192.966	35.86
225.195	9.84	229.747	11.38	224.341	0.33367	228.961	0.55727	215.116	14.81	219.691	13.61		226.966	15.38	231.532	15.02	230.754	-0.29284	221.501	-0.81997	226.084	32.57	216.861	35.57
248.94	10.25	253.631	11.92	248.137	0.28042	252.845	0.69286	239.03	15.15	243.551	13.72		250.722	15.99	255.434	16.1	254.655	-0.29284	245.322	-0.17876	249.937	33.76	240.755	37.02
273.012	10.68	277.663	12.28	272.058	0.38799	276.65	0.78416	262.938	15.63	267.529	14.35		274.761	17.41	279.472	16.59	278.394	-0.17129	269.316	-0.4937	273.804	36.6	264.682	39.84
296.834	10.79	301.502	12.72	295.945	0.46498	300.483	0.75644	286.699	16.08	291.322	14.52		298.656	17.98	303.274	17.29	302.265	-0.28456	293.117	-0.23551	297.707	36.08	288.443	40.44
320.933	11.22	325.541	13.26	319.768	-0.27468	324.316	0.21942	310.551	16.66	315.207	17.13		322.698	20.2	327.36	21.98	326.097	-0.91714	316.955	-0.94196	321.536	49.05	312.333	41.91
344.927	12	349.45	14.6	343.502	-0.069093	348.076	0.54033	334.388	17.06	338.945	18.68		346.715	21.41	351.222	25.6	349.881	-0.82599	340.704	-0.5618	345.293	54.89	336.162	42.86
368.829	12.96	373.489	15.85	367.532	-0.16254	372.072	0.9135	358.19	17.18	362.88	19.41		370.644	22.83	375.231	27.7	373.809	-1.08	364.652	-0.36886	369.307	59.86	359.964	44.03
392.813	13.65	397.443	16.6	391.191	-0.15124	395.701	1.56	382.104	17.51	386.6	20.29		394.572	24.43	399.204	29.96	397.491	-1.24	388.365	0.59591	392.957	61.7	383.848	42.83
416.664	14.14	421.346	18.29	414.997	-0.20546	419.505	2.14	405.786	17.82	410.431	20.6		418.49	24.56	423.156	32.32	421.242	-0.75969	412.178	1.48	416.758	62.29	407.565	43.88
440.791	14.59	445.387	17.68	438.778	-0.16466	443.408	2.88	429.539	17.97	434.109	21.11		442.532	25.43	447.178	32.46	445.179	-1.28	435.856	2.32	440.573	63.55	431.273	44.37
464.765	14.92	469.441	18.13	462.65	-0.16837	467.171	3.66	453.48	18.05	458.082	21.16		466.554	27.2	471.232	35.17	468.92	-1.16	459.881	2.68	464.4	66.2	455.225	44.34
488.745	15.03	493.409	18.7	486.543	-0.089413	491.065	4.36	477.218	18.22	481.856	21.7		490.564	27.43	495.164	35.95	492.892	-1.14	483.693	3.69	488.312	66.92	479.024	45.7
512.691	15.65	517.418	18.98	510.386	-0.0060088	514.949	5.19	501.201	18.73	505.748	22.28		514.511	28.77	519.162	35.82	516.708	-0.78179	507.519	4.89	512.139	68.06	502.993	47
536.643	16.17	541.196	19.09	534.327	0.00035131	538.975	5.93	524.992	19.23	529.62	22.53		538.446	29.87	542.968	37.49	540.74	-0.85914	531.427	6.77	536.134	69.81	526.747	47.66
560.419	16.05	565.086	19.4	558.271	0.31315	562.775	6.58	549.045	19.35	553.62	22.81		562.195	30.14	566.874	38.6	564.567	-0.84256	555.423	7.36	560.035	70.99	550.799	48.4
584.465	16.4	589.053	19.79	582.144	0.27847	586.816	7.24	572.849	19.74	577.51	23.15		586.236	29.84	590.844	37.28	588.613	-0.77903	579.264	7.9	583.962	72.35	574.629	49.58
608.378	16.66	612.923	19.82	606.129	0.29262	610.82	7.81	596.887	19.97	601.433	23.28		610.125	30.55	614.674	38.35	612.584	-0.62434	603.197	9.1	607.909	72.55	598.667	48.79
632.158	16.84	636.666	20.14	630.041	0.4956	634.609	8.2	620.876	19.88	625.378	23.19		633.895	31.62	638.457	38.68	636.396	-0.61605	627.16	9.71	631.845	72.03	622.615	48.52
656.05	17.05	660.589	20.16	654.019	0.56571	658.754	8.74	644.717	19.99	649.336	23.32		657.821	31.61	662.349	39.42	660.514	-0.063545	651.129	10.43	655.839	73.23	646.475	49.35
679.954	17.28	684.524	20.41	677.938	0.58076	682.529	9.23	668.809	20.07	673.37	23.26		681.75	32.69	686.34	41.46	684.345	-0.40334	675.177	11.21	679.679	71.63	670.579	49.19
703.843	17.48	708.373	20.67	701.811	0.87007	706.471	9.68	692.651	20.27	697.138	23.71		705.606	32.31	710.182	41.25	708.289	-0.27903	698.901	12.88	703.589	72.6	694.389	50.35
727.591	17.37	732.224	20.56	725.723	0.85146	730.328	10.11	716.607	20.51	721.202	23.67		729.344	32.01	734.015	41.15	732.094	-0.10222	722.99	13.02	727.482	74.03	718.347	50.77
751.664	17.69	756.218	20.78	749.706	0.96917	754.208	10.59	740.398	20.72	745.055	24.11		753.432	32.6	758	41.37	755.966	-0.22102	746.86	13.21	751.47	74.64	742.152	52.43
775.718	18.05	780.384	20.82	773.602	1.26	778.126	10.95	764.26	20.85	768.917	24.08		777.463	33.82	782.183	40.79	779.926	-0.060781	770.736	14.34	775.378	72.8	766.052	50.86
799.686	17.93	804.379	20.96	797.377	1.37	802.092	11.5	788.227	20.41	792.797	24.11		801.451	33.64	806.172	40.66	803.829	0.14366	794.556	15	799.19	73.69	789.951	49.93
823.848	18.14	828.534	21.23	821.362	1.53	825.997	11.76	812.139	20.28	816.764	24.32		825.674	33.2	830.334	40.96	827.759	0.013813	818.552	15.14	823.116	74.06	813.88	50.57
847.775	18.19	852.42	21.08	845.204	1.6	849.796	11.71	836.041	20.25	840.664	24.14		849.566	32.48	854.167	40.51	851.59	0.19063	842.421	15.19	847.011	71.64	837.804	49.81
871.726	18.34	876.31	21.42	869.049	1.66	873.644	12.04	859.898	20.45	864.521	24.3		873.482	33.33	878.131	41.12	875.396	0.082882	866.261	15.58	870.841	72.01	861.638	50.15
895.726	18.38	900.293	21.22	892.86	1.8	897.456	12.52	883.7	20.45	888.29	24.15		897.504	33.27	902.072	41.5	899.23	0.51113	890.077	16.86	894.602	73.44	885.449	52.09
919.52	18.4	924.259	21.46	916.664	1.94	921.314	12.72	907.518	20.41	912.135	24.19		921.312	34.25	926.045	42.46	923.093	1.29	913.883	16.9	918.413	73.93	909.256	51.11
943.506	18.6	948.08	21.47	940.5	2.28	945.232	13.07	931.389	20.57	935.928	24.45		945.258	34.35	949.834	41.51	946.971	0.7156	937.702	17.69	942.29	74.55	933.178	52.48
967.464	18.71	972.085	21.61	964.369	2.45	968.942	13.38	955.277	20.95	959.865	24.66		969.275	35.4	973.881	43.14	970.692	1.15	961.624	18.56	966.181	77.32	957.048	53.53
991.481	19	996.109	21.8	988.327	2.54	992.985	13.55	979.001	20.96	983.601	24.78		993.249	35.3	997.853	42.27	994.791	0.92561	985.41	19.27	990.138	77.83	980.769	52.76
1015.54	18.97	1020.2	21.74	1012.22	2.68	1016.73	13.79	1003.08	21.18	1007.64	24.87		1017.33	35.61	1022.02	43.08	1018.49	1.87	1009.4	19.39	1013.99	76.14	1004.86	53.41
1039.49	19.08	1044.04	21.71	1036.11	2.98	1040.7	13.88	1026.78	21.15	1031.44	24.92		1041.25	36.21	1045.8	42.62	1042.45	1.58	1033.2	19.4	1037.9	76.41	1028.57	53.53
1063.3	19.11	1067.91	21.74	1060.05	3.1	1064.71	14.2	1050.76	21.45	1055.37	24.96		1065.05	35.93	1069.72	42.68	1066.47	1.61	1057.13	19.29	1061.86	75.65	1052.55	53.64
1087.23	19.13	1091.87	21.79	1083.95	3.1	1088.67	14.15	1074.79	21.29	1079.39	24.97		1089	35.92	1093.66	41.92	1090.44	1.81	1081.18	19.16	1085.79	74.65	1076.54	52.72
1111.11	19.46	1115.77	21.85	1107.9	3.41	1112.5	14.51	1098.74	21.29	1103.38	25.21		1112.93	35.53	1117.57	43.05	1114.3	2.22	1105.14	20.07	1109.67	75.6	1100.51	53.67
1135.05	19.16	1139.73	21.79	1131.77	3.55	1136.46	14.73	1122.59	21.45	1127.23	25.17		1136.86	36.51	1141.56	43	1138.22	2.53	1128.99	20.37	1133.56	76.39	1124.39	53.67
1159.11	19.33	1163.75	21.9	1155.77	3.7	1160.27	14.66	1146.52	21.85	1151.06	25.19		1160.91	35.72	1165.52	43.69	1162.04	2.93	1152.86	21.47	1157.52	76.36	1148.25	55.15
1183.22	19.38	1187.86	22.02	1179.74	3.87	1184.24	15.05	1170.32	21.7	1174.98	25.18		1185.04	37.52	1189.62	43.75	1185.99	2.79	1176.8	21.98	1181.49	77.6	1172.1	54.73
1207.19	19.37	1211.88	22.15	1203.36	3.98	1207.95	15.12	1194.28	21.93	1198.83	25.41		1209	36.99	1213.7	43.6	1209.72	2.64	1200.59	21.66	1205.15	77.02	1196.05	54.25
1231.27	19.67	1235.93	21.91	1227.23	4.04	1231.82	15.35	1218.02	21.73	1222.69	25.44		1233.04	36.38	1237.68	43.12	1233.58	2.96	1224.46	21.55	1229.05	77.47	1219.82	55.03
1255.17	19.61	1259.76	21.98	1251.08	4.28	1255.75	15.29	1241.9	21.88	1246.4	25.22		1256.96	37.06	1261.51	43.46	1257.52	3.11	1248.21	21.91	1252.84	76.11	1243.65	54.71
1279.13	19.55	1283.76	22.2	1274.88	4.39	1279.47	15.51	1265.82	21.83	1270.31	25.25		1280.89	37.27	1285.51	43.4	1281.26	3.46	1272.12	23.03	1276.63	77.48	1267.56	55.08
1303.04	19.59	1307.72	22.25	1298.73	4.59	1303.33	15.71	1289.55	21.95	1294.12	25.57		1304.85	35.97	1309.49	41.75	1305.09	3.55	1295.88	23.12	1300.51	76.35	1291.35	56.23
1327.19	19.61	1331.8	22.09	1322.81	4.81	1327.41	15.82	1313.42	22.19	1318.1	25.54		1328.95	35.09	1333.57	42.86	1329.17	3.63	1319.91	22.83	1324.56	77.92	1315.22	56.75
1351.25	19.59	1355.77	22.25	1346.61	4.9	1351.23	16.02	1337.48	22.33	1342.1	25.47		1353.01	36.29	1357.54	43.85	1353.06	3.96	1343.85	23.27	1348.38	77.31	1339.23	56.44
1375.05	19.63	1379.64	22.32	1370.72	4.97	1375.27	16.19	1361.35	22.36	1366.02	25.53		1376.82	37.55	1381.4	42.56	1377.06	4.36	1367.78	23.1	1372.54	76.33	1363.12	55.93
1399	19.79	1403.63	22.41	1394.54	5.1	1399.19	16.21	1385.37	22.18	1389.89	25.62		1400.78	36.81	1405.45	43.73	1400.94	3.69	1391.66	22.8	1396.36	76.36	1387.13	54.22
1422.91	19.88	1427.44	22.35	1418.41	5.38	1422.99	16.37	1409.24	22.23	1413.87	25.37		1424.71	37.31	1429.19	43.71	1424.74	4.06	1415.66	22.98	1420.21	76.02	1411	56.1
1446.88	19.98	1451.4	22.35	1442.51	5.43	1447.02	16.46	1433.04	22.32	1437.77	25.5		1448.63	37.33	1453.22	43.94	1448.84	3.93	1439.6	24.22	1444.26	76.71	1434.84	56
1470.66	19.88	1475.31	22.51	1466.48	5.56	1471.07	16.55	1457.14	22.39	1461.86	25.67		1472.44	37.55	1477.12	44.19	1472.82	4.67	1463.62	24.7	1468.26	77.49	1458.95	56.86
1494.68	20.07	1499.29	22.34	1490.23	5.77	1494.83	16.7	1481.12	22.44	1485.66	25.77		1496.46	36.92	1501.07	42.98	1496.61	5.27	1487.49	24.45	1492.04	78.86	1482.91	57.55
1518.52	20.09	1523.09	22.41	1514.06	5.88	1518.66	16.69	1504.9	22.79	1509.48	25.77		1520.31	37.22	1524.89	43.43	1520.43	4.93	1511.27	24.13	1515.82	77.43	1506.63	56.15
1542.47	19.99	1547.1	22.45	1537.97	6.17	1542.56	16.93	1528.71	22.42	1533.32	25.85		1544.23	37.9	1548.89	43.23	1544.34	5.5	1535.13	24.59	1539.73	78.73	1530.51	57.27
1566.41	20.09	1571.03	22.45	1561.93	6.38	1566.64	16.88	1552.64	22.42	1557.32	26.03		1568.21	38.8	1572.78	44.92	1568.42	5.94	1559.06	24.81	1563.76	80.77	1554.42	55.93
1590.33	20.12	1594.83	22.64	1586.04	6.36	1590.58	17.01	1576.71	22.68	1581.32	25.9		1592.08	38.22	1596.6	44.46	1592.32	5.43	1583.08	24.38	1587.82	79.54	1578.48	57.55
1613.94	20.15	1618.57	22.51	1609.69	6.44	1614.24	17.22	1600.63	22.53	1605.12	25.97		1615.71	38.05	1620.31	44.1	1616.05	6.11	1606.87	23.91	1611.45	77.27	1602.36	56.74
1637.9	20.28	1642.57	22.45	1633.53	6.48	1638.07	16.98	1624.36	22.65	1629.03	25.92		1639.7	38.98	1644.38	44.69	1639.84	5.8	1630.78	25.21	1635.31	76.77	1626.17	55.77
1661.84	20.27	1666.59	22.46	1657.35	6.68	1662.01	17.23	1648.13	22.38	1652.71	25.83		1663.65	38.58	1668.35	44.29	1663.76	5.96	1654.47	25.45	1659.13	76.48	1649.86	55.43
1686.02	20.24	1690.55	22.52	1681.16	6.78	1685.68	17.35	1672.07	22.56	1676.57	25.79		1687.81	38.45	1692.3	43.31	1687.43	5.98	1678.38	26.14	1682.91	79.51	1673.82	57.31
1709.97	20.13	1714.49	22.42	1705.1	7.07	1709.72	17.57	1695.72	22.57	1700.41	26.06		1711.73	37.11	1716.3	43.07	1711.51	7.21	1702.21	26.92	1706.87	79.59	1697.53	58.95
1733.95	20.33	1738.48	22.56	1728.92	7.13	1733.6	17.77	1719.8	22.92	1724.39	26.12		1735.72	38.41	1740.28	43.05	1735.4	6.83	1726.17	26.41	1730.71	79.75	1721.54	58.11
1757.91	20.28	1762.54	22.48	1752.96	7.42	1757.5	17.66	1743.69	22.96	1748.29	26.21		1759.73	37.93	1764.34	43.99	1759.31	6.25	1750.1	26.26	1754.76	79.37	1745.49	59.25
1781.9	20.11	1786.58	22.41	1776.78	7.43	1781.43	17.65	1767.62	22.94	1772.14	26.1		1783.69	39.77	1788.39	44.77	1783.26	6.8	1773.89	26.42	1778.54	79.87	1769.38	58.11
1805.91	20.43	1810.64	22.6	1800.64	7.57	1805.29	17.76	1791.58	22.83	1796.06	26.05		1807.73	38.66	1812.38	44.28	1807.04	7.56	1797.81	26.02	1802.46	79.28	1793.31	58.22
1829.89	20.38	1834.48	22.57	1824.51	7.56	1829.07	17.63	1815.36	22.81	1819.89	26.11		1831.63	38.99	1836.26	44.93	1830.81	6.96	1821.64	26.89	1826.26	78.28	1817.15	58.29
1853.88	20.44	1858.49	22.35	1848.27	7.61	1852.93	17.73	1839.12	22.97	1843.74	25.94		1855.65	38.2	1860.27	43.78	1854.69	7.6	1845.49	25.9	1850.02	77.33	1840.91	56.78
1877.95	20.24	1882.62	22.45	1872.13	7.76	1876.76	17.87	1862.99	22.9	1867.62	25.92		1879.71	38.47	1884.37	43.71	1878.56	7.17	1869.37	26.49	1873.9	76.4	1864.77	57.11
1902.05	20.33	1906.56	22.64	1896.04	7.92	1900.71	18.02	1886.86	22.87	1891.51	26.06		1903.79	38.34	1908.35	43.85	1902.46	7.32	1893.27	26.32	1897.86	80.89	1888.65	57.64
1925.82	20.33	1930.4	22.43	1919.93	8.2	1924.5	18.08	1910.76	23.11	1915.28	26.22		1927.61	40.44	1932.14	44.24	1926.25	7.71	1917.08	27.17	1921.68	79.42	1912.5	58.47
1949.64	20.37	1954.2	22.54	1943.96	8.3	1948.59	18.36	1934.58	23.09	1939.23	26.19		1951.44	39.17	1955.97	45.21	1950.41	8.24	1941.03	26.64	1945.71	80.54	1936.33	59.61
1973.53	20.4	1978.22	22.68	1968.1	8.41	1972.69	18.17	1958.71	23.07	1963.37	26.3		1975.32	39.93	1980.05	44.64	1974.44	8.22	1965.19	28.11	1969.86	81.09	1960.51	58.24
1997.57	20.52	2002.24	22.73	1991.95	8.59	1996.62	18.32	1982.76	23.06	1987.37	26.33		1999.4	39.53	2004.01	45.09	1998.4	8.47	1989.11	26.9	1993.75	77.47	1984.54	58.87
2021.7	20.53		0	2016	8.52	2020.59	18.21	2006.7	23.16	2011.39	26.21		2023.45	39.66		0	2022.39	8.21	2013.12	26.32	2017.75	78.25	2008.48	58.31

## Sheet: Figure 4 ab
Fig. 4 a lipid mixing											Fig. 4 b content mixing
x:T+V+NSF(ATPγS)+αSNAP+M13+M18	y:T+V+NSF(ATPγS)+αSNAP+M13+M18	x:T+V+NSF(ATP)+αSNAP+M18	y:T+V+NSF(ATP)+αSNAP+M18	x:T+V+NSF(ATP)+αSNAP	y:T+V+NSF(ATP)+αSNAP	x:T+V+NSF(ATP)+αSNAP+M13+M18	y:T+V+NSF(ATP)+αSNAP+M13+M18	x:T+V+NSF(ATP)+αSNAP+M13	y:T+V+NSF(ATP)+αSNAP+M13		x:T+V+NSF(ATPγS)+αSNAP+M13+M18	y:T+V+NSF(ATPγS)+αSNAP+M13+M18	x:T+V+NSF(ATP)+αSNAP+M18	y:T+V+NSF(ATP)+αSNAP+M18	x:T+V+NSF(ATP)+αSNAP	y:T+V+NSF(ATP)+αSNAP	x:T+V+NSF(ATP)+αSNAP+M13+M18	y:T+V+NSF(ATP)+αSNAP+M13+M18	x:T+V+NSF(ATP)+αSNAP+M13	y:T+V+NSF(ATP)+αSNAP+M13
0.2929	0	4.9185	0	14.0439	0	9.4589	0	14.0662	0		0.2929	0	6.6905	0	15.7799	0	11.217	0	15.8583	0
19.6385	0.281	28.6547	-0.24337	37.8935	0.13629	33.3518	0.39104	37.9421	0.12632		19.6385	0.4678	30.4438	-1.38	39.6943	-0.11575	35.1259	-0.22876	39.7101	0.15326
39.0979	0.44244	52.6832	0.44276	62.0166	0.31551	57.2228	0.77628	61.8341	0.35117		39.0979	0.62916	54.4803	-1.71	63.8017	-0.27235	58.9709	0.094364	63.5922	-0.48531
58.3954	0.51591	76.6927	-0.36138	85.8391	0.21487	81.0035	1.09	85.6292	0.45924		58.3954	0.23263	78.4388	-0.8609	87.5832	0.61962	82.7726	-0.022877	87.3752	-0.55342
77.6092	0.71432	100.55	-0.41364	109.79	-0.014027	105.036	1.36	109.602	0.54467		77.6092	0.31193	102.312	-0.042339	111.542	0.26555	106.791	-0.41748	111.393	-0.47396
97.0918	0.76929	124.396	-0.1638	133.553	0.20805	128.994	1.67	133.611	0.47663		97.0918	0.2463	126.17	-0.89619	135.318	-0.088514	130.774	0.36603	135.373	-0.68395
116.402	0.72536	148.257	-0.527	157.434	0.21046	152.76	1.99	157.453	0.51943		116.402	0.54438	150.035	-0.19053	159.175	0.59238	154.513	0.50044	159.266	-0.31219
135.879	0.78315	171.949	-0.011922	181.002	0.40253	176.868	2.29	181.479	0.49777		135.879	0.0029333	173.681	-0.11997	182.771	0.74219	178.624	0.31169	183.302	-0.52788
155.371	0.75754	195.626	0.39928	204.723	0.39611	200.805	2.36	205.356	0.5902		155.371	0.36389	197.407	0.47987	206.511	1.33	202.531	0.4747	207.1	-0.80314
174.695	0.82472	219.413	-0.0065375	228.762	0.45066	224.594	2.79	229.226	0.57622		174.695	0.36115	221.154	-0.95969	230.548	1.33	226.385	1.59	231.023	-0.403
194.005	0.61593	243.539	-0.38213	252.663	0.45707	248.393	2.95	253.083	0.53256		194.005	-0.0080093	245.339	0.22582	254.401	-0.22469	250.212	1.79	254.851	-0.15894
213.432	0.58799	267.321	-0.038454	276.41	0.2722	272.389	3.25	276.932	0.67464		213.432	0.30099	269.088	-0.098795	278.209	-0.068088	274.158	1.35	278.713	-0.31787
232.921	0.71973	291.068	-0.2303	300.175	0.37205	296.357	3.24	300.931	0.60794		232.921	0.4678	292.852	-1.4	301.971	0.44939	298.112	2.59	302.707	-0.31219
252.33	0.53375	314.965	-2.08	324.137	-2.24	320.378	20.79	324.996	-1.36		252.33	-0.032615	316.746	-3.54	325.901	-2.82	322.14	41.67	326.748	-1.51
271.704	0.59808	338.79	-1.85	347.968	-1.62	344.172	23.46	348.762	-1.4		271.704	0.15059	340.577	-2.99	349.767	-1.49	345.919	49.85	350.583	-1.29
291.213	0.82073	362.631	-1.81	371.755	-1.69	368.297	24.88	372.897	-1.27		291.213	0.030276	364.392	-3.16	373.485	-1.31	370.046	51.68	374.662	-2
310.455	0.74815	386.473	-1.76	395.63	-1.76	392.125	25.34	396.652	-1.4		310.455	0.30373	388.246	-3.32	397.393	-1.89	393.871	53.89	398.449	-1.48
329.79	-1.35	410.207	-2.45	419.272	-1.51	415.99	25.95	420.516	-1.23		329.79	-0.77632	411.949	-2.97	421	-1.51	417.765	54.91	422.275	-1.85
349.17	-1.28	433.907	-2.32	443.263	-1.59	439.763	26.35	444.377	-1.37		349.17	-0.9759	435.692	-3.05	445.055	-1.22	441.511	55.76	446.125	-2.11
368.561	-1.13	457.939	-2.05	467.073	-1.55	463.682	26.89	468.225	-1.3		368.561	-0.52479	459.744	-2.41	468.8	-2.48	465.475	56.98	469.979	-0.93935
387.95	-0.85025	481.557	-2.31	490.596	-1.77	487.501	26.76	492.176	-1.54		387.95	-0.27871	483.297	-2.94	492.395	-1.12	489.318	57.07	493.977	-1.87
407.253	-0.54931	505.337	-2.22	514.393	-1.76	511.492	26.93	516.102	-1.57		407.253	0.090436	507.12	-3.68	516.17	-3.08	513.242	56.58	517.873	-1.67
426.597	-0.29874	529.062	-2.36	538.272	-1.9	535.277	27.23	539.904	-1.59		426.597	0.42132	530.791	-3.14	540.048	-2.89	537.085	56.9	541.665	-1.93
445.789	0.14753	553.064	-2.19	562.22	-1.76	559.165	27.18	563.737	-1.61		445.789	0.44319	554.816	-2.24	563.967	-1.52	560.94	57.56	565.491	-1.89
465.07	0.22611	576.909	-2.12	586.171	-1.47	582.941	27.32	587.581	-1.54		465.07	1.02	578.649	-3.6	587.934	-2.77	584.76	57.46	589.346	-2.04
484.397	0.53188	600.845	-2.18	609.881	-1.71	607.019	27.89	611.646	-1.54		484.397	1.32	602.63	-3.15	611.673	-1.76	608.769	58.24	613.419	-1.39
503.574	0.98404	624.636	-2.13	633.658	-1.71	630.94	27.9	635.572	-1.46		503.574	1.15	626.386	-3.49	635.419	-2.77	632.709	59.43	637.356	-1.67
522.992	1.22	648.259	-2.24	657.364	-1.81	654.902	28	659.551	-1.51		522.992	1.95	650.034	-3.86	659.116	-3.02	656.7	58.45	661.294	-1.43
542.399	1.62	672.105	-2.22	681.225	-1.81	678.724	28.03	683.428	-1.6		542.399	1.92	673.845	-4.67	683	-2.75	680.533	57.11	685.188	-1.42
561.763	2.01	695.859	-2.58	705.167	-1.97	702.921	28.02	707.615	-1.55		561.763	1.99	697.6	-5.04	706.914	-3.3	704.722	59.23	709.366	-1.88
581.114	2.39	719.869	-2.61	729.169	-1.94	726.928	28.17	731.589	-1.58		581.114	2.99	721.662	-4.45	730.925	-3.15	728.727	58.55	733.349	-1.96
600.406	2.44	743.927	-2.63	753.117	-1.95	750.744	28.13	755.373	-1.62		600.406	2.45	745.723	-3.03	754.886	-2.4	752.501	60.07	757.191	-1.75
619.835	2.83	767.654	-2.29	776.717	-1.63	774.881	28.26	779.439	-1.6		619.835	3.07	769.419	-3.09	778.47	-2.25	776.644	60.02	781.238	-1.6
639.251	3.02	791.457	-2.53	800.543	-1.82	798.801	28.28	803.338	-1.66		639.251	2.95	793.249	-3.36	802.304	-1.67	800.58	59.42	805.109	-1.89
658.671	3.26	815.298	-2.59	824.442	-1.97	822.638	28.26	827.173	-1.64		658.671	3.41	817.078	-2.74	826.182	-1.95	824.389	58.43	828.953	-1.85
678.087	3.68	839.236	-2.4	848.466	-1.79	846.456	28.4	851.141	-1.52		678.087	3.9	841.055	-2.77	850.244	-2.21	848.229	57.86	852.891	-1.97
697.289	4.04	863.142	-2.28	872.294	-1.65	870.362	28.46	874.94	-1.66		697.289	4.77	864.902	-3	874.034	-1.66	872.181	58.87	876.724	-1.86
716.609	4.23	887.018	-2.32	896.286	-1.5	894.318	28.36	898.971	-1.61		716.609	4.67	888.82	-2.62	898.054	-2.37	896.105	58.87	900.72	-1.64
736.006	4.48	911.013	-2.19	920.107	-1.82	918.289	28.51	922.978	-1.6		736.006	4.35	912.734	-3.23	921.903	-0.92596	920.088	60.13	924.74	-1.69
755.296	4.92	934.768	-2.3	943.833	-1.7	942.269	28.65	946.938	-1.67		755.296	5.02	936.508	-2.34	945.57	-1.93	944.008	60.43	948.692	-1.94
774.808	5.09	958.576	-2.28	967.764	-1.81	966.174	28.65	970.776	-1.6		774.808	5.21	960.346	-2.89	969.525	-2.11	967.948	60.67	972.517	-1.21
794.18	5.15	982.431	-2.22	991.701	-1.82	990.13	28.8	994.801	-1.63		794.18	4.76	984.185	-2.33	993.494	-2.36	991.907	60.03	996.598	-1.78
813.531	5.45	1006.48	-2.32	1015.65	-1.69	1014.17	28.46	1018.82	-1.69		813.531	5.35	1008.24	-3.54	1017.43	-1.91	1015.95	58.5	1020.57	-1.7
832.923	5.55	1030.38	-2.58	1039.51	-1.78	1038.1	28.59	1042.69	-1.65		832.923	5.28	1032.14	-2.88	1041.3	-1.95	1039.85	58.35	1044.51	-1.95
852.25	5.67	1054.31	-2.67	1063.38	-1.7	1061.99	28.53	1066.65	-1.67		852.25	5.73	1056.09	-2.94	1065.14	-0.97362	1063.8	59.99	1068.4	-1.35
871.614	6.31	1078.07	-2.49	1087.31	-1.69	1085.97	28.8	1090.59	-1.7		871.614	5.92	1079.82	-2.44	1089.08	-1.57	1087.73	60.1	1092.36	-1.93
891.042	6.31	1102.04	-2.41	1111.2	-1.65	1109.87	28.84	1114.48	-1.62		891.042	5.84	1103.82	-2.45	1112.96	-0.93958	1111.64	60.57	1116.26	-1.69
910.24	6.75	1125.93	-2.29	1135.11	-1.64	1133.94	28.99	1138.61	-1.54		910.24	6.61	1127.69	-1.18	1136.88	-2.53	1135.75	60.51	1140.4	-1.66
929.616	6.84	1149.81	-2.32	1158.92	-1.74	1158.02	29.01	1162.57	-1.68		929.616	6.86	1151.6	-2.02	1160.68	-3.19	1159.81	60.62	1164.31	-1.78
948.969	7.1	1173.6	-2.49	1182.7	-1.51	1181.75	28.98	1186.35	-1.76		948.969	7.32	1175.35	-2.74	1184.49	-2.55	1183.51	60.49	1188.11	-2.11
968.205	7.15	1197.38	-2.54	1206.64	-1.67	1205.7	28.83	1210.21	-1.6		968.205	7.78	1199.11	-2.92	1208.38	-2.31	1207.46	60.08	1211.99	-1.86
987.573	7.43	1221.37	-2.59	1230.49	-2.12	1229.6	28.98	1234.14	-1.65		987.573	7.26	1223.15	-3.56	1232.26	-2.86	1231.35	59.89	1235.93	-1.97
1006.85	7.64	1245.28	-2.54	1254.37	-1.77	1253.41	28.91	1258.09	-1.76		1006.85	7.27	1247.03	-3.4	1256.12	-2.66	1255.22	59.1	1259.85	-1.98
1026.23	7.9	1269.02	-2.54	1278.32	-1.62	1277.27	28.86	1281.89	-1.78		1026.23	7.49	1270.76	-3.65	1280.08	-1.86	1279.01	60.99	1283.65	-1.77
1045.54	8.04	1293.1	-2.45	1302.19	-1.79	1301.21	29.03	1305.75	-1.78		1045.54	8.22	1294.86	-2.94	1303.95	-1.18	1302.96	61.06	1307.53	-1.75
1064.9	8.39	1316.96	-2.63	1326.11	-1.66	1325.06	29.16	1329.64	-1.68		1064.9	7.58	1318.7	-3.07	1327.89	-1.32	1326.88	61.98	1331.4	-1.34
1084.22	8.56	1340.78	-2.51	1350	-1.73	1348.78	28.89	1353.38	-1.85		1084.22	7.68	1342.59	-3.37	1351.74	-2.3	1350.53	61.15	1355.19	-1.59
1103.67	8.62	1364.63	-2.5	1373.76	-1.78	1372.82	28.98	1377.41	-1.92		1103.67	8.36	1366.4	-3.1	1375.56	-2.68	1374.58	59.72	1379.19	-2.11
1123.14	8.97	1388.54	-2.72	1397.68	-2.05	1396.78	28.81	1401.43	-1.9		1123.14	8.59	1390.32	-3.98	1399.48	-2.23	1398.55	60.23	1403.25	-2.08
1142.53	8.94	1412.49	-2.6	1421.82	-1.94	1420.84	28.78	1425.45	-1.97		1142.53	8.85	1414.29	-4.39	1423.61	-2.86	1422.64	60.53	1427.25	-1.86
1161.97	8.84	1436.63	-2.52	1445.75	-1.77	1444.76	29.07	1449.47	-1.91		1161.97	8.76	1438.38	-3.32	1447.54	-1.68	1446.57	61.06	1451.24	-1.8
1181.29	9.09	1460.54	-2.6	1469.88	-1.76	1468.65	28.84	1473.25	-1.9		1181.29	9.25	1462.29	-3.54	1471.67	-0.83065	1470.41	61.9	1475.03	-1.91
1200.64	9.3	1484.49	-2.73	1493.81	-2.34	1492.65	29.11	1497.2	-1.79		1200.64	8.91	1486.27	-3.51	1495.56	-1.74	1494.42	60.93	1498.98	-2
1220.1	9.28	1508.56	-2.73	1517.78	-1.92	1516.55	29.11	1521.15	-1.76		1220.1	9.17	1510.33	-3.2	1519.54	-1.64	1518.34	61.34	1522.97	-1.54
1239.27	9.62	1532.36	-2.7	1541.48	-1.71	1540.45	29.18	1545.09	-1.82		1239.27	9.22	1534.09	-3.64	1543.26	-1.03	1542.26	60.72	1546.9	-1.35
1258.52	9.43	1556.05	-2.64	1565.13	-1.7	1564.42	29.05	1568.95	-1.89		1258.52	9.47	1557.81	-2.36	1566.85	-2.17	1566.18	60.3	1570.73	-1.94
1277.84	9.89	1579.84	-2.44	1589.1	-2.02	1588.25	29.06	1592.89	-1.77		1277.84	10.13	1581.62	-3.68	1590.85	-1.65	1590.03	60.64	1594.67	-2.26
1297.21	10.11	1603.87	-2.66	1613	-1.72	1612.07	28.91	1616.68	-2.02		1297.21	10.64	1605.61	-2.37	1614.79	-2.31	1613.85	59.5	1618.43	-1.71
1316.62	10.21	1627.65	-2.58	1636.79	-1.96	1635.95	28.86	1640.57	-1.91		1316.62	10.15	1629.41	-3.61	1638.54	-2.38	1637.7	60.79	1642.39	-1.76
1335.88	10.3	1651.46	-2.7	1660.6	-2.06	1660.01	29.14	1664.61	-1.82		1335.88	9.62	1653.24	-3.55	1662.37	-4.01	1661.77	61.03	1666.4	-2.21
1355.3	10.47	1675.37	-2.81	1684.44	-2.55	1684.07	29.3	1688.65	-1.93		1355.3	10.48	1677.11	-4.6	1686.23	-3.53	1685.83	61.92	1690.46	-1.56
1374.57	10.31	1699.26	-2.9	1708.32	-2.27	1707.95	29.31	1712.57	-1.75		1374.57	10.71	1701	-4.01	1710.12	-3	1709.7	60.76	1714.37	-1.33
1393.97	10.41	1723.09	-2.92	1732.32	-2.04	1731.84	29.16	1736.39	-1.78		1393.97	10.25	1724.82	-3.42	1734.05	-1.18	1733.61	61.18	1738.16	-1.65
1413.21	10.43	1747	-2.88	1756.14	-1.98	1755.71	29.25	1760.23	-1.8		1413.21	10.94	1748.73	-2.89	1757.93	-2.06	1757.46	60.77	1762.05	-2.08
1432.58	10.96	1770.88	-2.66	1780.17	-1.97	1779.61	29.15	1784.36	-1.97		1432.58	10.43	1772.63	-3.03	1781.94	-1.37	1781.43	60.54	1786.15	-2.09
1451.95	10.87	1794.96	-2.98	1804.11	-1.8	1803.52	29.12	1808.1	-1.99		1451.95	10.84	1796.76	-2.28	1805.84	-1.53	1805.32	59.97	1809.89	-2.21
1471.26	11.03	1818.84	-2.85	1827.93	-1.96	1827.41	28.94	1832.08	-1.93		1471.26	11.23	1820.61	-4.01	1829.67	-1.85	1829.24	59.92	1833.83	-2.24
1490.56	11.29	1842.64	-2.96	1851.77	-1.95	1851.37	28.91	1856.02	-2		1490.56	11.09	1844.38	-4.79	1853.56	-2.46	1853.17	61.58	1857.82	-1.82
1509.93	11.33	1866.55	-3	1875.77	-2.22	1875.48	29.14	1880.05	-1.98		1509.93	11.62	1868.34	-4.21	1877.57	-1.25	1877.23	60.98	1881.81	-1.61
1529.19	11.53	1890.42	-2.76	1899.54	-2.16	1899.54	29.22	1904.17	-1.73		1529.19	11.42	1892.17	-3.99	1901.31	-2.99	1901.3	61.23	1905.94	-1.81
1548.44	11.2	1914.32	-2.79	1923.62	-1.91	1923.62	29.05	1928.28	-1.88		1548.44	11.36	1916.1	-2.77	1925.37	-1.44	1925.4	60.87	1930.04	-2.03
1567.74	11.68	1938.38	-2.73	1947.44	-2.11	1947.63	29.28	1952.25	-1.75		1567.74	11.34	1940.13	-2.64	1949.24	-1.83	1949.4	61.49	1954.08	-1.83
1587.28	11.71	1962.18	-2.66	1971.39	-2.08	1971.49	29.11	1976.15	-1.95		1587.28	11.32	1963.97	-2.94	1973.13	-1.94	1973.27	60.21	1977.95	-1.96
1606.62	11.46	1985.96	-2.53	1995.2	-2.1	1995.56	29.02	2000.19	-1.87		1606.62	11.51	1987.74	-2.7	1997	-1.02	1997.31	60.93	2001.98	-2.17
1626.03	11.88	2010.01	-2.86	2019.38	-1.83	2019.44	28.95	2024.05	-1.95		1626.03	10.98	2011.8	-3.06	2021.13	-1.4	2021.23	59.24	2024.05	-1.95
1645.38	11.71		0		0		0		0		1645.38	11.62		0		0		0		0
1664.69	11.86		0		0		0		0		1664.69	11.63		0		0		0		0
1684	12.12		0		0		0		0		1684	12.01		0		0		0		0
1703.55	12.26		0		0		0		0		1703.55	12.39		0		0		0		0
1722.81	12.47		0		0		0		0		1722.81	12.32		0		0		0		0
1742.26	12.55		0		0		0		0		1742.26	12.7		0		0		0		0
1761.71	12.63		0		0		0		0		1761.71	12.48		0		0		0		0
1781.17	12.66		0		0		0		0		1781.17	12.82		0		0		0		0
1800.5	12.66		0		0		0		0		1800.5	12.38		0		0		0		0
1819.71	12.7		0		0		0		0		1819.71	12.55		0		0		0		0
1839.04	12.67		0		0		0		0		1839.04	12.66		0		0		0		0
1858.34	12.85		0		0		0		0		1858.34	12.62		0		0		0		0
1877.63	13.09		0		0		0		0		1877.63	13.43		0		0		0		0
1896.91	13.83		0		0		0		0		1896.91	13.49		0		0		0		0
1916.15	13.59		0		0		0		0		1916.15	13.16		0		0		0		0
1935.4	13.58		0		0		0		0		1935.4	12.95		0		0		0		0
1954.68	13.53		0		0		0		0		1954.68	12.81		0		0		0		0
1974.1	13.65		0		0		0		0		1974.1	13.52		0		0		0		0
1993.52	13.63		0		0		0		0		1993.52	13.47		0		0		0		0
2012.92	13.59		0		0		0		0		2012.92	12.95		0		0		0		0

## Sheet: Figure 4 cd
Fig. 4 c lipid mixing					Fig. 4 d content mixing
x: T+V+M18	y: T+V+M18	x: T+V	y: T+V		x: T+V+M18	y: T+V+M18	x: T+V	y: T+V
0.2768	0	4.863	0		2.0568	0	6.6581	0
24.1992	0.19743	28.7305	0.30687		25.9673	-0.098778	30.4925	0.37439
47.9676	0.48333	52.6118	0.62936		49.7637	0.57477	54.445	0.35628
71.9978	0.66243	76.6021	0.79101		73.7589	1.43	78.3992	0.2506
95.8331	0.89733	100.554	1.03		97.6242	0.11376	102.303	-0.28683
119.931	1.08	124.531	1.13		121.668	0.71247	126.284	0.14492
143.829	1.28	148.42	1.3		145.556	0.54782	150.235	0.30797
167.711	1.14	172.381	1.3		169.501	0.85019	174.149	0.97228
191.588	1.21	196.132	1.39		193.337	0.29037	197.926	1.03
215.308	1.3	219.91	1.68		217.041	1.68	221.681	0.95718
239.064	1.54	243.682	1.79		240.81	1.28	245.442	1.87
262.998	1.8	267.643	2		264.735	1.49	269.394	2.17
286.905	1.81	291.513	2.05		288.687	2.62	293.264	1.89
310.869	2.09	315.515	5.69		312.609	2.27	317.308	9.27
334.784	10.85	339.361	8.81		336.565	19.16	341.162	15.95
358.769	12.6	363.418	11.08		360.537	23.69	365.176	21.51
382.7	13.86	387.271	12.66		384.499	26.13	389.037	24.79
406.462	14.63	411.002	13.88		408.217	28.04	412.738	27.85
430.346	13.49	434.907	13.73		432.107	28.92	436.678	31.34
454.097	13.89	458.694	14.18		455.864	29.24	460.515	32.01
478.087	13.95	482.743	14.29		479.831	29.4	484.515	31.72
502.007	14.11	506.602	14.51		503.781	30.09	508.392	33.38
525.98	14.14	530.594	14.65		527.728	29.59	532.386	33.36
549.824	14.21	554.394	14.65		551.618	29.65	556.147	32.42
573.583	14.11	578.081	14.52		575.319	29.17	579.909	31.62
597.346	14.1	601.951	14.61		599.094	29.58	603.76	32.23
621.19	13.88	625.805	14.67		622.958	29.09	627.628	33.18
645.098	14.38	649.596	15.01		646.834	29.86	651.364	34.1
668.976	14.36	673.484	14.95		670.721	30.38	675.275	33.45
692.744	14.45	697.295	15.17		694.518	30.46	699.058	34.72
716.616	14.56	721.16	15.16		718.341	29.98	722.92	32.26
740.437	13.37	744.924	14.26		742.173	28.06	746.735	31.37
764.284	13.51	768.868	14.22		766.095	27.71	770.677	31.22
788.274	13.78	792.799	13.78		790.025	27.19	794.565	30.63
812.126	13.87	816.7	13.91		813.882	28.33	818.488	31.23
835.869	14.26	840.352	14.08		837.618	28.93	842.166	31.42
859.731	14.35	864.283	14.23		861.492	29.28	866.081	32.2
883.581	14.71	888.199	14.31		885.362	30.43	889.962	33.24
907.504	14.95	912.136	14.49		909.265	30.47	913.898	32.03
931.3	15.07	935.916	14.41		933.073	30.73	937.703	32.56
955.129	15.42	959.799	14.4		956.923	30.24	961.605	32.47
979.105	15.31	983.76	14.32		980.916	30.8	985.581	32.33
1003.04	15.56	1007.69	14.37		1004.79	30.96	1009.48	31.51
1026.96	15.97	1031.59	12.94		1028.71	32.28	1033.36	30.19
1050.95	24.21	1055.45	12.95		1052.69	63.52	1057.25	30.73
1074.75	25.31	1079.33	13.08		1076.52	65.28	1081.13	30.64
1098.57	25.71	1103.13	13.32		1100.37	65.47	1104.88	31.17
1122.32	26.1	1126.85	13.57		1124.05	65.35	1128.61	30.66
1146.06	26.15	1150.58	13.37		1147.83	66.25	1152.33	30.14
1169.76	26.35	1174.35	13.44		1171.49	66.28	1176.11	30.05
1193.65	26.3	1198.22	13.36		1195.4	64.59	1200.04	29.91
1217.54	26.48	1222.1	13.37		1219.31	65.13	1223.85	30.25
1241.41	26.61	1246	13.54		1243.15	65.29	1247.74	29.84
1265.29	26.97	1269.92	13.53		1267.04	66.65	1271.75	30.73
1289.26	27.07	1293.86	13.76		1291.02	67.37	1295.68	30.95
1313.09	27.18	1317.67	13.84		1314.9	66.86	1319.43	32.36
1336.92	27.3	1341.46	13.87		1338.7	68.02	1343.21	31.55
1360.84	27.64	1365.33	13.92		1362.58	67.2	1367.13	31.94
1384.6	27.63	1389.21	13.81		1386.38	67.51	1391.02	30.69
1408.47	27.43	1412.98	13.95		1410.21	65.82	1414.75	29.6
1432.37	27.4	1437.04	13.86		1434.12	68.05	1438.83	31.4
1456.29	27.76	1460.96	14.04		1458.05	67.3	1462.79	32.11
1480.26	27.79	1484.84	14.04		1482.01	68.03	1486.6	30.64
1504.08	27.99	1508.6	14.26		1505.81	68.03	1510.37	32.44
1527.84	28.08	1532.44	14.17		1529.6	68.29	1534.21	31.87
1551.69	27.85	1556.3	14.3		1553.46	68.5	1558.05	31.65
1575.62	27.94	1580.15	14.15		1577.4	67.6	1581.92	31.92
1599.45	28.05	1604.07	14.19		1601.2	68.13	1605.88	29.26
1623.54	28.13	1628.04	14.06		1625.29	65.83	1629.84	31.07
1647.25	27.83	1651.96	14.1		1649.04	66.86	1653.71	30.66
1671.11	28.14	1675.71	14.42		1672.85	68.88	1677.48	30.55
1694.82	28.14	1699.55	14.41		1696.65	67.67	1701.35	31.76
1718.76	28.1	1723.37	14.36		1720.55	68.16	1725.12	32.95
1742.48	28.25	1747.08	14.44		1744.2	69.3	1748.87	32.3
1766.44	28.19	1770.98	14.47		1768.19	68.29	1772.78	32.27
1790.3	28.1	1794.9	14.38		1792.1	67.78	1796.71	31.14
1814.32	28.01	1818.85	14.35		1816.09	67.7	1820.67	31.13
1838.27	28.32	1842.77	14.32		1840.02	68.58	1844.54	31.81
1862.1	28.33	1866.7	14.38		1863.84	69.28	1868.45	32.15
1885.86	28.48	1890.37	14.5		1887.62	68.93	1892.17	31.69
1909.69	28.27	1914.26	14.57		1911.49	70.25	1916.01	32.03
1933.6	28.31	1938.19	14.4		1935.33	68.14	1939.99	31.4
1957.58	28.44	1962.19	14.45		1959.31	67.59	1963.97	31.38
1981.44	28.21	1986.11	14.36		1983.22	68.86	1987.87	31.59
2005.34	28.44	2009.84	14.42		2007.08	67.46	2011.62	30.71

## Sheet: Figure 5 bc
Fig. 5 b lipid mixing					Fig. 5 c content mixing
x: Syx WT	y: Syx WT	x: Syx ΔHabc	y: Syx ΔHabc		x: Syx WT	y: Syx WT	x: Syx ΔHabc	y: Syx ΔHabc
0.2963	0	0.2843	0		2.0426	0	2.1026	0
24.1514	0.071379	24.0999	0.026437		25.9555	-1.48	25.858	0.075255
48.0664	0.50948	48.0745	0.18993		49.8215	-2	49.8196	0.35348
71.932	1.11	72.0039	0.28989		73.6702	-1.12	73.7289	0.042135
95.7274	1.36	95.8512	0.30687		97.5005	-0.62953	97.5913	-0.14003
119.745	1.91	119.551	0.27609		121.522	-0.22975	121.323	-0.12016
143.718	1.83	143.461	0.35258		145.443	0.2954	145.195	-0.21951
167.617	2.08	167.4	0.15123		169.441	0.55202	169.19	-0.30563
191.65	2.28	191.235	0.23261		193.404	0.51322	192.982	-0.21289
215.439	2.74	215.164	0.11		217.229	0.85938	216.951	-0.73948
239.297	2.88	238.981	0.092712		241.034	0.62961	240.752	-0.41823
263.202	3.26	262.838	0.10128		264.949	1.85	264.579	-0.22945
287.052	3.47	286.706	0.18835		288.807	2.09	288.481	-0.043977
311.063	3.68	310.803	0.13759		336.827	55.48	312.606	0.042135
335.093	22.42	335.022	-1.93		360.691	57.9	336.759	-1.34
358.929	23.35	358.954	-2		384.776	57.24	360.703	-0.86531
383.002	23.97	382.883	-2.08		408.57	59.84	384.649	-2.39
406.796	24.32	406.712	-2.08		432.369	61.87	408.493	-1.27
430.613	24.82	430.538	-2.14		456.25	62.32	432.346	-1.83
454.478	25.05	454.553	-2		480.147	62.31	456.32	-1.32
478.337	25.09	478.416	-2.1		504.063	62.34	480.183	-1
502.328	25.52	502.553	-2.06		527.975	62.59	504.319	-1.41
526.214	25.45	526.431	-2.04		551.777	63.98	528.227	-1.06
550.004	25.67	550.353	-2.06		575.59	63.48	552.094	-1.47
573.843	25.82	574.154	-2.07		599.442	65.23	575.961	-1.21
597.693	26.22	598.285	-2.18		623.535	64.72	600.038	-1.85
621.775	26.32	622.254	-2.25		647.494	65.08	624.025	-1.67
645.7	26.44	646.399	-2.2		671.368	64.7	648.167	-1.69
669.634	26.3	670.532	-2.13		695.335	63.49	672.286	-1.89
693.534	26.49	694.369	-2.1		719.472	65.73	696.126	-1.41
717.713	26.43	718.128	-2.02		743.448	65.54	719.877	-1.76
741.714	26.62	742.184	-2.15		767.307	66.71	743.953	-1.83
765.575	26.76	766.312	-2.17		791.378	67.11	768.149	-1.7
789.587	26.85	790.154	-2.22		815.194	66.07	791.931	-1.69
813.454	26.72	813.93	-2.14		839.069	64.78	815.667	-1.14
837.304	26.81	837.933	-2.25		862.998	65.19	839.703	-1.36
861.234	26.73	862.035	-2.16		886.865	65.61	863.795	-0.70636
885.083	26.85	885.976	-2.22		910.807	66.55	887.775	-1.7
909.063	26.99	909.957	-2.21		934.842	66.93	911.773	-1.24
933.092	27.1	934.072	-2.17		958.785	67.87	935.871	-1.39
957.035	27.25	958.19	-2.27		982.596	66.89	959.987	-1.17
980.852	27.29	981.999	-2.26		1006.65	66.48	983.744	-1.6
1004.89	27.3	1005.84	-2.28		1030.69	66.42	1007.59	-1.93
1028.9	27.25	1029.73	-2.51		1054.62	66.58	1031.53	-1.78
1052.87	27.16	1053.79	-2.39		1078.49	67.93	1055.61	-1.74
1076.74	27.29	1077.75	-2.37		1102.48	67.82	1079.5	-1.92
1100.7	27.59	1101.65	-2.4		1126.41	68.32	1103.41	-1.84
1124.61	27.48	1125.49	-2.44		1150.53	69.27	1127.27	-1.26
1148.74	27.24	1149.49	-2.33		1174.4	67.13	1151.28	-1.55
1172.67	27.4	1173.34	-2.28		1198.2	67.76	1175.15	-1.21
1196.46	27.42	1197.44	-2.25		1222.11	68	1199.21	-1.68
1220.33	27.49	1221.41	-2.35		1246.08	65.65	1223.18	-2.39
1244.29	27.4	1245.31	-2.4		1269.95	68.84	1247.05	-1.76
1268.19	27.36	1269.4	-2.31		1293.78	69.38	1271.18	-1.45
1292.01	27.5	1293.4	-2.39		1317.68	69.46	1295.18	-2.1
1315.88	27.39	1317.24	-2.51		1341.48	68.85	1318.99	-2
1339.75	27.75	1341.37	-2.46		1365.32	67.28	1343.18	-1.16
1363.54	27.59	1365.39	-2.46		1389.31	68.06	1367.13	-1.64
1387.54	27.65	1389.43	-2.5		1413.29	67.93	1391.22	-1.92
1411.52	27.35	1413.3	-2.53		1437.33	67.84	1415.1	-1.55
1435.59	27.4	1437.05	-2.57		1461.34	68.55	1438.85	-2.54
1459.58	27.53	1460.95	-2.58		1485.12	68.29	1462.73	-1.59
1483.38	27.8	1484.93	-2.72		1509.1	68.37	1486.65	-1.89
1507.33	27.76	1509.05	-2.75		1533.06	68.92	1510.85	-1.42
1531.33	27.69	1533.07	-2.67		1557.07	69.46	1534.81	-2.45
1555.26	27.79	1557.15	-2.64		1580.75	67.72	1558.89	-1.66
1579	27.73	1581.02	-2.73		1604.76	68.63	1582.78	-1.88
1603.02	27.84	1604.91	-2.82		1628.53	66	1606.66	-1.51
1626.79	27.56	1628.84	-2.73		1652.5	68.82	1630.64	-2.11
1650.73	27.7	1652.88	-2.77		1676.51	69.31	1654.62	-1.64
1674.74	27.73	1676.95	-2.7		1700.58	69.14	1678.71	-1.57
1698.81	27.76	1700.94	-2.6		1724.5	69.07	1702.71	-2.12
1722.71	27.89	1725.13	-2.66		1748.24	70.03	1726.89	-1.89
1746.5	27.75	1748.93	-2.71		1772.13	68.19	1750.73	-1.3
1770.39	27.76	1772.99	-2.65		1796.28	67.91	1774.8	-1.7
1794.5	27.68	1797.13	-2.64		1819.98	67.45	1798.91	-2.12
1818.24	27.59	1821.02	-2.83		1843.92	67.58	1822.83	-2.04
1842.18	27.48	1844.87	-2.74		1867.99	67.75	1846.68	-1.95
1866.18	27.77	1868.68	-2.8		1891.95	68.18	1870.46	-1.65
1890.16	27.68	1892.73	-2.78		1916.09	69.19	1894.52	-1.6
1914.29	27.9	1916.56	-2.65		1940.16	69.36	1918.32	-1.58
1938.36	27.94	1940.36	-2.7		1964.2	70.08	1942.16	-1.56
1962.43	27.81	1964.33	-2.72		1988.11	67.68	1966.1	-1.91
1986.32	27.69	1988.2	-2.79		2012.06	66.87	1989.94	-1.77
2010.32	27.64	2012.17	-2.98		2035.96	68.32	2013.93	-1.44
2034.21	27.68	2036.16	-2.89		2060.09	68.31	2037.9	-2.01
2058.36	27.76	2060.04	-2.86

## Sheet: Figure 5 de
Fig. 5 d lipid mixing									Fig. 5 e content mixing
x: Syx ΔHabc: M13	y: Syx ΔHabc: M13	x: Syx ΔHabc: M13+M18	y: Syx ΔHabc: M13+M18	x: Syx ΔHabc: M13+αSNAP	y: Syx ΔHabc: M13+αSNAP	x: Syx ΔHabc: M13+αSNAP+M18	y: Syx ΔHabc: M13+αSNAP+M18		x: Syx ΔHabc: M13	y: Syx ΔHabc: M13	x: Syx ΔHabc: M13+M18	y: Syx ΔHabc: M13+M18	x: Syx ΔHabc: M13+αSNAP	y: Syx ΔHabc: M13+αSNAP	x: Syx ΔHabc: M13+αSNAP+M18	y: Syx ΔHabc: M13+αSNAP+M18
0.2753	0	4.9805	0	9.6387	0	14.268	0		2.0504	0	6.7336	0	11.4078	0	16.03	0
24.3025	2.2	28.9158	1.87	33.625	0.18154	38.2072	0.17383		26.1086	5.05	30.7379	3.14	35.4441	-0.30347	39.9533	-0.077511
48.2302	3.9	52.8774	3.39	57.5546	0.18136	62.2648	0.24503		49.9652	7.97	54.6685	6.92	59.3487	-0.10977	64.0349	-0.0872
72.3078	5.13	76.8331	4.63	81.4132	0.40149	85.9135	0.38885		74.0609	11.86	78.5717	9.52	83.1893	-0.27441	87.6635	0.1647
96.013	6.28	100.646	5.64	105.158	0.37179	109.735	0.50239		97.7781	14.42	102.394	11.51	106.948	0.071024	111.491	0.041984
119.824	6.98	124.517	6.18	129.131	0.6612	133.693	0.57094		121.608	15.61	126.279	13.03	130.923	0.045195	135.461	-0.20022
143.794	7.69	148.317	6.75	152.946	0.62162	157.596	0.38271		145.552	17.29	150.133	14.27	154.748	-0.22599	159.357	-0.39722
167.684	8.21	172.236	7.14	176.809	0.48552	181.361	0.50153		169.46	19.14	174.002	15.96	178.591	-0.41645	183.148	-0.22929
191.47	8.57	196.177	7.48	200.746	0.5038	205.313	0.54485		193.245	19.86	197.994	15.66	202.56	0.14851	207.077	-0.016147
215.408	8.92	220.061	7.58	224.69	0.64484	229.235	0.47033		217.205	20.74	221.85	17.03	226.482	-0.72635	231.014	-0.019379
239.356	9.31	243.959	8	248.554	0.56798	253.054	0.50443		241.116	21.33	245.758	17.02	250.301	-0.47779	254.849	-0.55222
263.181	9.51	267.884	8.02	272.449	0.46776	277.074	0.56634		264.945	21.49	269.693	17.67	274.211	-0.51007	278.871	-0.65878
287.203	9.6	291.736	8.4	296.365	0.51382	301.084	0.61034		289.004	23.16	293.506	18.4	298.179	0.44876	302.885	-0.55868
311.233	9.96	315.894	8.56	320.45	-0.057738	325.077	-0.058377		313.035	25.16	317.696	21.39	322.219	-1.29	326.822	-0.73951
335.16	9.59	339.714	9.31	344.325	-0.2414	348.926	-0.22254		336.956	24.12	341.461	20.37	346.131	-0.86516	350.669	-1.37
359.008	9.71	363.665	9.83	368.287	-0.060897	372.938	-0.28648		360.806	23.96	365.445	21.51	370.03	-1.31	374.697	-1.11
383.021	9.96	387.627	10.19	392.211	-0.2307	396.783	-0.35602		384.772	24.68	389.41	21.58	393.95	-1.19	398.555	-1.39
406.878	10.13	411.516	10.59	416.161	-0.25105	420.693	-0.31063		408.638	24.81	413.318	22.43	417.924	-1.32	422.493	-0.51992
430.826	10.3	435.396	10.91	439.918	-0.16406	444.574	-0.29805		432.601	24.72	437.146	24	441.661	-1.19	446.378	-1.55
454.724	10.6	459.228	11.33	463.91	-0.1102	468.45	-0.25077		456.457	25.8	461.042	23.64	465.697	-1.27	470.222	-0.69107
478.552	10.88	483.269	11.55	487.948	0.012811	492.665	-0.19805		480.303	25.9	485.052	25.06	489.747	-1.14	494.427	-0.95262
502.768	10.92	507.328	11.82	511.892	-0.13652	516.574	-0.20298		504.49	27.1	509.103	25.23	513.716	-1.07	518.342	-1.09
526.681	11.02	531.229	12.04	535.902	-0.18019	540.491	-0.22628		528.416	27.35	533.027	25.13	537.664	-0.55203	542.281	-1.03
550.635	11.31	555.233	12.24	559.907	-0.19493	564.489	-0.17747		552.394	27.41	557.046	25.79	561.693	-0.82642	566.284	-0.76856
574.622	11.39	579.165	12.38	583.761	-0.23439	588.338	-0.089685		576.418	26.49	580.913	26.99	585.538	-1.03	590.101	-1.11
598.44	11.56	603.113	12.61	607.727	-0.22211	612.379	-0.18155		600.249	27.07	604.857	26.28	609.479	-0.86838	614.128	-0.86867
622.453	11.59	627.091	12.69	631.719	-0.26999	636.239	-0.18359		624.25	27.09	628.864	27.75	633.468	-0.92648	638.01	-0.93002
646.357	11.68	650.88	13.02	655.608	-0.095287	660.15	-0.015488		648.134	28.71	652.689	28.25	657.369	-0.84578	661.94	-0.58774
670.286	12.04	674.864	13.34	679.435	-0.0172	684.026	-0.048337		672.058	28.33	676.607	27.55	681.211	-0.93294	685.834	-0.34877
694.176	12.06	698.793	13.19	703.33	-0.14336	707.991	-0.06297		695.923	28.72	700.551	28.92	705.137	-0.99427	709.741	-1.03
718.072	12.04	722.708	13.62	727.325	-0.10037	731.918	-0.14872		719.817	28.17	724.486	27.98	729.071	-1.04	733.683	-1.28
742.027	12.22	746.701	13.73	751.23	-0.16493	755.786	-0.16216		743.826	27.74	748.453	27.45	752.987	-1.45	757.544	-0.97522
765.867	12.17	770.536	13.77	775.057	-0.19265	779.627	-0.14056		767.631	27.66	772.276	28.36	776.803	-1.62	781.39	-1.26
789.73	12.16	794.306	13.83	798.867	-0.27191	803.526	-0.13835		791.535	27.35	796.082	28.62	800.668	-1	805.352	-0.73304
813.699	12.31	818.333	14.09	822.905	-0.23825	827.53	0.045786		815.463	29.54	820.106	28.5	824.695	-0.79737	829.299	-0.76534
837.567	12.62	842.137	14.15	846.796	0.0098285	851.42	0.042213		839.325	29.83	843.939	30	848.563	-0.66179	853.205	-1.22
861.539	12.75	866.158	14.28	870.676	-0.10967	875.349	0.14539		863.32	29.44	867.919	29.62	872.457	-0.84256	877.174	-0.75565
885.526	12.75	890.161	14.31	894.855	-0.12406	899.5	0.14063		887.3	28.38	891.921	30.86	896.674	-1.12	901.328	-0.662
909.669	12.69	914.234	14.48	918.893	-0.084231	923.482	0.21488		911.445	30.25	916.048	30.41	920.638	-0.82642	925.225	-1.11
933.577	12.93	938.235	14.52	942.907	-0.0021061	947.605	0.1459		935.318	30.33	939.996	30.8	944.713	-0.76832	949.435	-0.197
957.788	12.78	962.376	14.71	967.077	-0.00070204	971.726	0.14676		959.526	28.73	964.189	29.33	968.817	-1.43	973.474	-1.03
981.828	13.1	986.47	14.68	991.021	0.076883	995.555	0.10197		983.617	29.7	988.237	30.46	992.803	-0.83287	997.316	-1.21
1005.67	13.01	1010.34	14.83	1014.99	-0.037205	1019.62	0.15408		1007.41	29.56	1012.11	31.59	1016.75	-1.03	1021.38	-0.43919
1029.72	13.21	1034.3	14.89	1038.87	0.32312	1043.46	0.14079		1031.52	31.03	1036.09	32.27	1040.68	-1.16	1045.25	-0.70721
1053.58	13.13	1058.12	15.01	1062.77	0.048618	1067.3	0.27808		1055.33	30.76	1059.88	31.71	1064.55	-0.40677	1069.11	-0.62972
1077.47	13.22	1082.04	15.11	1086.64	0.086715	1091.14	0.30075		1079.2	31.72	1083.79	31.14	1088.4	-1.04	1092.89	-0.51023
1101.23	13.2	1105.93	15.06	1110.62	0.16485	1115.22	0.34522		1103.03	29.96	1107.71	31.5	1112.38	-0.92648	1116.99	-0.54576
1125.34	13.27	1129.95	15.25	1134.6	0.0588	1139.2	0.13415		1127.11	30.47	1131.69	32.16	1136.36	-1.01	1140.95	-0.83315
1149.31	13.21	1153.88	15.12	1158.53	0.23036	1163.12	0.3701		1151.1	29.73	1155.64	31.48	1160.34	-0.80705	1164.92	-0.39398
1173.28	13.23	1177.83	15.24	1182.45	0.135	1187.04	0.39158		1175.06	30.3	1179.6	31.89	1184.23	-0.66825	1188.81	-0.46826
1197.16	13.4	1201.77	15.43	1206.33	0.2207	1210.85	0.26377		1198.92	31.83	1203.55	31.32	1208.07	-0.11945	1212.63	-0.9171
1220.97	13.45	1225.7	15.39	1230.25	0.10761	1234.94	0.25116		1222.78	31.59	1227.5	33.45	1231.99	-0.41645	1236.77	-0.76534
1245.1	13.54	1249.63	15.51	1254.21	0.37267	1258.86	0.45175		1246.84	31.88	1251.38	32.69	1256	-0.81028	1260.67	-0.77825
1269.01	13.55	1273.66	15.46	1278.28	0.23247	1282.91	0.49847		1270.83	32.49	1275.49	32.47	1280.03	-0.41322	1284.66	-0.72659
1293.02	13.63	1297.63	15.59	1302.21	0.15045	1306.9	0.39158		1294.82	31.5	1299.41	33.09	1304.01	-0.63274	1308.67	-0.44888
1317.02	13.8	1321.55	15.51	1326.23	0.16784	1330.73	0.45448		1318.77	31.36	1323.35	32.58	1327.98	-0.45842	1332.47	-0.14856
1340.74	13.71	1345.29	15.55	1349.9	0.21912	1354.62	0.49659		1342.55	31.96	1347.03	32.68	1351.72	-0.90711	1356.41	-0.093658
1364.74	13.73	1369.32	15.6	1373.85	0.19031	1378.47	0.49829		1366.52	31.05	1371.09	31.95	1375.61	-0.55526	1380.22	-0.59096
1388.59	13.87	1393.18	15.36	1397.75	0.1055	1402.4	0.45993		1390.33	31.25	1394.96	31.89	1399.56	-0.66179	1404.15	-0.12918
1412.5	13.86	1417.07	15.74	1421.78	0.25144	1426.28	0.485		1414.24	30.28	1418.85	32.06	1423.52	-0.3648	1428.06	-0.42628
1436.42	13.77	1441	15.64	1445.57	0.3131	1450.12	0.56753		1438.21	32.79	1442.81	32.43	1447.34	-0.5133	1451.92	-0.7718
1460.26	13.91	1464.93	15.8	1469.56	0.31521	1474.13	0.6112		1462.02	32.61	1466.68	33.86	1471.33	-0.49716	1475.93	0.26805
1484.26	13.99	1488.8	15.88	1493.44	0.39042	1498.14	0.70264		1486.03	32.74	1490.56	33.19	1495.26	-0.38417	1499.95	-0.14533
1508.3	14.21	1512.94	15.88	1517.45	0.30537	1522.15	0.55764		1510.09	32.88	1514.71	32.95	1519.25	-0.34221	1523.9	-0.17116
1532.25	14.02	1536.79	16.05	1541.37	0.3681	1545.99	0.65367		1534.01	32.05	1538.57	32.81	1543.12	-0.30669	1547.8	-0.11303
1556.16	14.11	1560.69	15.82	1565.29	0.32575	1569.81	0.68302		1557.92	32.37	1562.44	32.15	1567.04	-0.022604	1571.61	-0.11626
1579.95	14.02	1584.53	15.85	1589.1	0.35369	1593.62	0.58595		1581.68	32.28	1586.3	31.84	1590.87	-0.2389	1595.39	-0.52316
1603.66	14.01	1608.2	15.97	1612.72	0.33893	1617.34	0.69394		1605.43	32.08	1609.97	32.2	1614.48	-0.47456	1619.15	0.058131
1627.49	13.92	1632.05	15.79	1636.71	0.46319	1641.35	0.65692		1629.27	31.57	1633.85	33.67	1638.47	-0.44228	1643.14	-0.0096896
1651.48	14.38	1656.14	16.02	1660.7	0.4936	1665.33	0.81613		1653.29	32.33	1657.95	33.74	1662.47	-0.29055	1667.14	-0.24544
1675.48	14.42	1680.1	16.25	1684.61	0.49483	1689.14	0.78831		1677.28	33.62	1681.84	33.39	1686.39	-0.1937	1690.94	-0.12918
1699.31	14.37	1703.92	16.36	1708.42	0.50925	1713.03	0.84037		1701.06	32.54	1705.65	34.1	1710.19	-0.80059	1714.81	0.20023
1723.16	14.37	1727.73	16.27	1732.24	0.70518	1736.8	1.02		1724.91	33.51	1729.47	34.25	1734.02	-0.003231	1738.6	0.13887
1746.93	14.38	1751.57	15.97	1756.08	0.42399	1760.66	0.86035		1748.7	33.61	1753.31	33.92	1757.87	-0.26795	1762.41	0.39078
1770.76	14.44	1775.42	16.27	1780.09	0.54424	1784.75	0.81511		1772.55	32.36	1777.18	32.88	1781.87	-0.43582	1786.52	-0.048442
1794.79	14.1	1799.34	16.09	1803.9	0.56974	1808.64	0.83696		1796.55	31.13	1801.12	33.76	1805.71	-0.54558	1810.43	0.63947
1818.76	14.45	1823.4	16.42	1827.9	0.54019	1832.49	0.94726		1820.52	33.71	1825.14	34.62	1829.66	-0.24859	1834.29	0.59425
1842.57	14.52	1847.15	16.28	1851.79	0.62197	1856.4	1.08		1844.3	33.22	1848.92	34.53	1853.58	0.0096801	1858.16	0.5555
1866.52	14.63	1871.1	16.41	1875.63	0.58381	1880.36	1.13		1868.32	33.59	1872.89	34.12	1877.44	-0.054888	1882.14	0.50059
1890.43	14.57	1895.08	16.33	1899.73	0.55585	1904.29	1.01		1892.19	33.11	1896.88	34.71	1901.47	0.035509	1906.06	0.32618
1914.39	14.63	1918.94	16.31	1923.55	0.61705	1928.1	0.96571		1916.2	32.58	1920.7	32.94	1925.31	-0.11945	1929.9	-0.18085
1938.26	14.46	1942.87	16.24	1947.43	0.59313	1951.93	0.92096		1940.04	33.26	1944.64	33.08	1949.18	-0.34221	1953.73	0.051667
1962.06	14.24	1966.71	15.95	1971.4	0.70007	1976.07	1		1963.81	32.04	1968.48	33.48	1973.15	-0.23567	1977.84	0.34879
1986.2	14.45	1990.83	16.23	1995.36	0.66348	2000.01	1.06		1987.94	33.47	1992.61	34.12	1997.12	0.41325	2001.83	-0.067821
2010.18	14.61	2014.83	16.34	2019.51	0.78541	2024.03	1.16		2011.96	33.16	2016.62	34.89		0		0
2034.15	14.64	2038.82	16.44	2043.46	0.78559	2048.03	1.21
2058.19	14.68	2062.73	0		0		0

## Sheet: Figure 6 b
Fig. 6 b Relative donor fluorescence
x: V+T+Syb49-93+M13	y: V+T+Syb49-93+M13	x: V+T+Syb49-93+M13+αSNAP	y: V+T+Syb49-93+M13+αSNAP	x: V+T+Syb49-93+M13+added αSNAP	y: V+T+Syb49-93+M13+added αSNAP
1.0689	1	1.0669	1	1.0559	1
22.2541	0.9803	22.2682	0.9909	22.1969	0.9741
43.4594	0.9466	43.4763	1.0028	43.4073	0.9405
64.6424	0.9231	64.6714	0.9947	64.6144	0.9446
85.8275	0.9147	85.8605	0.9936	85.8328	0.9375
107.007	0.9059	107.049	0.9887	107.049	0.9449
128.227	0.9002	128.243	0.9913	128.257	0.9447
149.411	0.8938	149.448	0.992	149.472	0.9377
187.352	0.8875	170.65	0.9894	170.673	0.9359
208.534	0.8868	206.446	0.9855	206.467	0.9336
229.712	0.8809	227.636	0.9893	227.684	0.9333
250.903	0.8799	248.854	0.9858	262.741	0.9332
272.099	0.8751	270.066	0.9843	283.963	0.9311
293.29	0.8761	291.25	0.976	305.183	0.9327
314.479	0.8686	312.444	0.9827	326.394	0.9282
335.676	0.8737	333.66	0.9792	347.605	0.9279
356.853	0.8667	354.861	0.9772	368.829	0.9242
378.046	0.8654	376.058	0.9757	390.046	0.9302
399.234	0.867	397.26	0.972	411.272	0.9227
420.438	0.8654	418.474	0.9741	432.485	0.9217
441.62	0.8609	439.67	0.9779	453.702	0.9266
462.81	0.8646	460.865	0.971	474.92	0.9219
483.996	0.8631	482.071	0.9687	496.139	0.9233
505.178	0.8586	503.267	0.9722	517.364	0.9249
526.367	0.8587	524.457	0.9685	538.585	0.9292
547.549	0.857	545.658	0.9735	559.794	0.9229
568.749	0.8567	566.858	0.9744	580.995	0.9278
589.922	0.8535	588.062	0.9687	602.197	0.9251
611.101	0.8535	609.267	0.9743	623.404	0.92
632.307	0.8534	630.476	0.9726	644.63	0.9228
653.499	0.8509	651.696	0.972	665.843	0.9265
674.688	0.8535	672.899	0.9704	687.068	0.9201
695.878	0.853	694.106	0.9701	708.274	0.9223
717.058	0.8525	715.312	0.9703	729.498	0.9241
738.243	0.8516	736.526	0.9696	750.719	0.9207
759.435	0.8489	757.727	0.968	771.945	0.9226
780.627	0.8549	778.932	0.971	793.156	0.922
801.818	0.8504	800.121	0.9771	814.364	0.9174
823.009	0.8468	821.335	0.974	835.587	0.9189
844.206	0.8462	842.526	0.9708	856.799	0.925
865.39	0.8469	863.719	0.9678	878.009	0.9185
886.58	0.8474	884.931	0.9688	899.216	0.9183
907.771	0.8419	906.13	0.9722	920.426	0.9133
928.957	0.8425	927.335	0.9732	941.637	0.916
950.133	0.8396	948.542	0.9716	962.852	0.9147
971.324	0.8426	969.742	0.9695	984.067	0.9121
992.514	0.8408	990.942	0.9734	1005.29	0.9146
1013.71	0.8367	1012.15	0.9731

[truncated: 24 more sheets: Figure 7 ab, Figure 7 cd, Figure 7 ef, Figure 9, Figure 10 b, Figure 10 c, Figure 10 d, Figure 10 e, Figure 10 f, Supplementary Figure 1 a b, Supplementary Figure 1 c d, Supplementary Figure 2 ab, Supplementary Figure 2 cd, Supplementary Figure 2 ef, Supplementary Figure 2 gh, Supplementary Figure 3 ab, Supplementary Figure 3 cd, Supplementary Figure 4 abc, Supplementary Figure 4 de, Supplementary Figure 6 ab …]
